# Supplementary material for: Di-μ-aqua-bis­[aqua­(5-carboxyl­ato-1H-1,2,3-triazole-4-carb­oxy­lic acid-κ2 N 3,O 4)lithium]
Source: Acta Crystallogr Sect E Struct Rep Online. 2013 Aug 23;69(Pt 9):m515–6. doi: 10.1107/S1600536813023167 (PMC3884415; doi:10.1107/S1600536813023167)
Supplement: Supplementary file 2 [file e-69-0m515-Isup2.hkl]

# 
# h,k,l, Fc-squared, Fo-squared, sigma(Fo-squared) and status flag 
# 
data_I
_shelx_title ' LTRIC1 in P-1' 
_shelx_refln_list_code          4 
_shelx_F_calc_maximum      124.95 
_exptl_crystal_F_000       204.00 
_reflns_d_resolution_high  0.7082 
 
loop_ 
 _symmetry_equiv_pos_as_xyz 
 'x, y, z' 
 '-x, -y, -z' 
 
_cell_length_a     5.1264 
_cell_length_b     8.0350 
_cell_length_c    10.0400 
_cell_angle_alpha  68.600 
_cell_angle_beta   77.645 
_cell_angle_gamma  85.160 
 
_shelx_F_squared_multiplier     1.000 
 
loop_ 
 _refln_index_h 
 _refln_index_k 
 _refln_index_l 
 _refln_F_squared_calc 
 _refln_F_squared_meas 
 _refln_F_squared_sigma 
 _refln_observed_status 
   1   0   0      982.48      893.09      7.95 o 
   2   0   0     2078.22     1792.88     15.64 o 
   3   0   0       57.72       52.15      1.37 o 
   4   0   0        2.49        2.73      0.25 o 
   5   0   0       18.41       20.24      0.87 o 
   6   0   0        0.79        0.74      0.37 o 
   7   0   0        0.02        0.74      0.37 o 
  -7   1   0        1.85        1.99      1.37 o 
  -6   1   0        4.46        4.10      0.37 o 
  -5   1   0       26.16       25.70      1.12 o 
  -4   1   0        2.27        1.99      0.25 o 
  -2   1   0      162.90      151.23      1.74 o 
  -1   1   0      281.46      237.40      1.61 o 
   0   1   0        2.55        3.91      0.81 o 
   1   1   0      239.66      269.30      1.74 o 
   2   1   0       17.89       20.73      0.74 o 
   3   1   0        0.29        1.12      0.25 o 
   4   1   0       23.89       25.58      1.12 o 
   5   1   0       23.01       21.98      0.99 o 
   6   1   0        7.64        8.19      0.37 o 
   7   1   0        7.86        7.08      0.50 o 
  -6   2   0        1.68        1.49      0.37 o 
  -5   2   0        0.24       -0.62      0.87 o 
  -4   2   0       50.77       54.75      1.61 o 
  -3   2   0        1.44        1.37      0.25 o 
  -2   2   0      135.42      110.01      1.61 o 
  -1   2   0     2127.68     1644.51     13.66 o 
   0   2   0      250.65      347.37     46.99 o 
   1   2   0    15612.99    12416.07     37.37 o 
   2   2   0      486.11      568.28      3.48 o 
   3   2   0      370.62      376.21      3.35 o 
   4   2   0       14.66       14.28      0.50 o 
   5   2   0        0.83        1.49      0.87 o 
   6   2   0       13.07       12.66      0.50 o 
  -6   3   0        3.83        3.97      0.37 o 
  -5   3   0        3.00        3.23      0.25 o 
  -4   3   0       31.15       32.16      1.24 o 
  -3   3   0      160.48      140.30      2.23 o 
  -2   3   0       27.93       20.49      0.74 o 
  -1   3   0      524.30      471.31      2.98 o 
   0   3   0      370.83      442.20     71.83 o 
   1   3   0       63.66       77.35      1.37 o 
   2   3   0      126.52      133.10      1.86 o 
   3   3   0        4.66        5.46      0.25 o 
   4   3   0        0.01        0.25      0.74 o 
   5   3   0       14.14       14.28      0.50 o 
   6   3   0       15.01       14.40      0.50 o 
  -6   4   0       19.07       22.10      0.99 o 
  -5   4   0        1.72        1.86      0.25 o 
  -4   4   0        5.44        4.22      0.25 o 
  -3   4   0      128.70      183.76      2.73 o 
  -2   4   0      143.87      121.80      1.99 o 
  -1   4   0      115.42       94.11      1.61 o 
   0   4   0      274.24      305.18     41.90 o 
   2   4   0     1919.70     2337.95     23.96 o 
   3   4   0      121.92      129.62      2.36 o 
   4   4   0       30.77       32.41      1.24 o 
   5   4   0        3.55        3.72      0.37 o 
   6   4   0        1.86        1.49      1.37 o 
  -6   5   0        0.76       -1.37      1.37 o 
  -5   5   0        3.32        3.35      0.37 o 
  -4   5   0       24.03       26.57      1.12 o 
  -3   5   0        9.83        8.94      0.37 o 
  -2   5   0      175.59      161.91      2.48 o 
  -1   5   0       23.54       18.75      0.74 o 
   0   5   0      218.14      274.96     39.92 o 
   1   5   0      109.71      144.40      2.23 o 
   2   5   0        0.22        0.12      0.87 o 
   3   5   0        5.03        4.97      0.25 o 
   4   5   0        4.38        4.47      0.37 o 
   5   5   0        2.15        1.86      0.37 o 
   6   5   0        3.79        3.10      0.37 o 
  -5   6   0       13.55       16.51      0.74 o 
  -4   6   0        0.02       -0.74      0.99 o 
  -3   6   0       29.24       23.09      0.99 o 
  -2   6   0      101.76      108.02      2.36 o 
  -1   6   0      221.39      211.20      2.98 o 
   0   6   0       30.49       29.58      3.66 o 
   1   6   0        4.73        5.71      0.25 o 
   2   6   0        0.21        1.24      0.87 o 
   3   6   0      259.47      258.63      3.85 o 
   4   6   0       33.30       31.91      1.24 o 
   5   6   0        2.45        1.86      1.24 o 
  -5   7   0        0.69        0.00      1.37 o 
  -4   7   0        1.22        0.37      1.12 o 
  -3   7   0       11.62       13.16      0.50 o 
  -2   7   0        0.78        0.50      0.87 o 
  -1   7   0       33.92       32.78      1.37 o 
   0   7   0        0.30        0.43      0.65 o 
   1   7   0       47.00       56.74      1.86 o 
   2   7   0       22.00       23.34      1.12 o 
   3   7   0        7.11        7.20      0.37 o 
   4   7   0        2.41        2.11      1.12 o 
   5   7   0        0.99        2.23      1.24 o 
  -4   8   0        9.67       12.42      0.62 o 
  -3   8   0        0.00        0.99      0.99 o 
  -2   8   0       30.72       27.94      1.12 o 
  -1   8   0       16.82       17.13      0.74 o 
   0   8   0       78.58       90.43     12.04 o 
   1   8   0        2.93        1.24      1.12 o 
   2   8   0        0.04       -1.24      1.24 o 
   3   8   0        1.88        0.62      1.24 o 
   4   8   0       59.72       51.53      2.11 o 
  -3   9   0        0.18        0.87      1.24 o 
  -2   9   0        0.40       -0.25      1.24 o 
  -1   9   0        0.32        0.12      1.12 o 
   0   9   0        3.86        4.35      0.74 o 
   1   9   0        1.26        1.37      1.37 o 
   2   9   0       12.29       11.17      0.50 o 
   3   9   0        3.47        3.85      0.37 o 
  -2  10   0        0.69        0.25      1.37 o 
  -1  10   0       10.92       10.55      0.50 o 
   0  10   0        0.00       -0.97      0.97 o 
   1  10   0       11.93       13.78      0.74 o 
   2  10   0        0.03       -0.25      1.49 o 
  -1 -10   1        0.05        1.24      1.37 o 
   0 -10   1        6.44        5.93      0.74 o 
   1 -10   1        4.11        4.59      0.50 o 
  -3  -9   1        2.37        2.48      0.50 o 
  -2  -9   1        3.84        4.59      0.37 o 
  -1  -9   1        0.02        1.74      1.12 o 
   0  -9   1        0.53        0.61      0.83 o 
   1  -9   1       29.14       26.82      0.99 o 
   2  -9   1        3.00        3.35      0.37 o 
   3  -9   1        0.02       -1.12      1.24 o 
  -4  -8   1        7.92        8.32      0.50 o 
  -3  -8   1        9.62        9.44      0.50 o 
  -2  -8   1        5.99        7.08      0.37 o 
  -1  -8   1       39.26       42.46      1.74 o 
   0  -8   1        0.04       -0.79      0.79 o 
   1  -8   1       33.18       31.04      1.37 o 
   2  -8   1        3.69        3.85      0.37 o 
   3  -8   1       42.26       47.55      1.99 o 
   4  -8   1        4.52        5.96      0.37 o 
  -5  -7   1        0.10        0.99      1.37 o 
  -4  -7   1       53.82       58.36      2.23 o 
  -3  -7   1       13.45       12.66      0.50 o 
  -2  -7   1       27.13       29.67      1.24 o 
  -1  -7   1        1.53        1.61      0.99 o 
   0  -7   1        0.04        0.22      0.65 o 
   1  -7   1        0.57        0.99      0.87 o 
   2  -7   1       79.30       69.90      2.11 o 
   3  -7   1        0.93        1.12      0.99 o 
   4  -7   1        1.74        1.99      0.37 o 
   5  -7   1       31.75       40.48      1.74 o 
  -5  -6   1        1.67        1.99      1.24 o 
  -4  -6   1        0.38        0.37      1.12 o 
  -3  -6   1       31.97       32.90      1.49 o 
  -2  -6   1       57.69       63.69      1.99 o 
  -1  -6   1        2.88        4.10      0.25 o 
   0  -6   1      104.41      122.44     18.81 o 
   1  -6   1        8.78       10.31      0.50 o 
   2  -6   1       59.56       50.16      1.74 o 
   3  -6   1        0.91        1.24      0.87 o 
   4  -6   1       27.90       27.19      1.12 o 
   5  -6   1        6.13        8.82      0.37 o 
  -6  -5   1        3.41        3.97      0.50 o 
  -5  -5   1        3.64        3.60      0.37 o 
  -4  -5   1        7.55        7.57      0.37 o 
  -3  -5   1      234.39      254.03      3.60 o 
  -2  -5   1      130.63      154.21      2.61 o 
  -1  -5   1      136.20      162.65      2.48 o 
   0  -5   1        0.01       -0.50      0.53 o 
   1  -5   1        3.20        4.22      0.25 o 
   2  -5   1        9.97        7.82      0.25 o 
   3  -5   1      162.90      193.81      2.98 o 
   4  -5   1        6.06        5.84      0.37 o 
   5  -5   1        1.36        2.11      0.37 o 
   6  -5   1       24.98       30.42      0.99 o 
  -6  -4   1        0.10       -0.74      1.37 o 
  -5  -4   1       28.39       28.06      1.12 o 
  -4  -4   1       20.53       19.74      0.87 o 
  -3  -4   1        0.00        0.62      0.74 o 
  -2  -4   1       35.71       45.57      1.37 o 
  -1  -4   1      155.40      202.13      2.48 o 
   0  -4   1       15.23       14.02      2.36 o 
   1  -4   1      194.92      182.89      2.36 o 
   2  -4   1      142.86      142.91      2.23 o 
   3  -4   1       22.53       16.14      0.74 o 
   4  -4   1       18.29       15.64      0.62 o 
   5  -4   1        7.07        5.96      0.37 o 
   6  -4   1        4.26        5.34      0.37 o 
  -6  -3   1        1.79       -0.25      1.37 o 
  -5  -3   1       37.46       37.25      1.49 o 
  -4  -3   1        0.16       -0.37      0.87 o 
  -3  -3   1       72.61       76.36      1.86 o 
  -2  -3   1      724.12      854.60      4.84 o 
  -1  -3   1      660.12      840.69      4.22 o 
   0  -3   1      342.02      387.96     71.33 o 
   1  -3   1       28.00       23.34      0.87 o 
   2  -3   1       12.88        9.68      0.37 o 
   3  -3   1        0.10       -0.74      0.74 o 
   4  -3   1      157.86      133.10      2.48 o 
   5  -3   1       34.44       33.90      1.37 o 
   6  -3   1        0.11        0.37      1.12 o 
  -6  -2   1       58.60       58.48      2.23 o 
  -5  -2   1       14.75       18.13      0.62 o 
  -4  -2   1      104.20      130.87      2.48 o 
  -3  -2   1      162.25      169.98      2.36 o 
   0  -2   1      166.81      213.13     40.66 o 
   1  -2   1       72.28       55.00      0.99 o 
   2  -2   1      248.41      216.54      2.23 o 
   3  -2   1      306.77      284.70      2.98 o 
   4  -2   1        0.76        0.37      0.74 o 
   5  -2   1       14.66       13.29      0.50 o 
   6  -2   1        3.84        4.10      0.37 o 
  -6  -1   1        0.11       -1.12      1.12 o 
  -5  -1   1       50.86       64.07      2.11 o 
  -4  -1   1      138.64      135.21      2.48 o 
  -3  -1   1      126.55      123.42      1.99 o 
  -2  -1   1      288.18      318.97      2.48 o 
  -1  -1   1      995.18     1355.96     11.67 o 
   0  -1   1     1172.10     1424.16    283.33 o 
   1  -1   1      228.50      171.84      1.49 o 
   2  -1   1      242.88      202.26      1.99 o 
   3  -1   1       13.74       13.66      0.50 o 
   4  -1   1       18.57       21.36      0.99 o 
   5  -1   1       53.47       47.55      1.74 o 
   6  -1   1       35.80       39.73      1.74 o 
   7  -1   1        2.20        1.49      1.37 o 
  -6   0   1       21.54       20.61      0.99 o 
  -5   0   1      167.44      168.36      3.10 o 
  -4   0   1       86.48       81.82      1.99 o 
  -3   0   1      270.69      395.95      3.35 o 
  -2   0   1      450.45      474.54      2.98 o 
  -1   0   1       36.69       42.96      0.87 o 
   0   0   1      344.67      512.96     62.58 o 
   1   0   1       85.09       66.18      0.87 o 
   2   0   1       20.22       22.97      0.74 o 
   3   0   1      195.05      185.12      2.23 o 
   4   0   1      128.74      122.79      2.23 o 
   5   0   1        0.71        0.12      0.87 o 
   6   0   1        3.27        3.48      0.37 o 
   7   0   1        5.07        5.46      0.37 o 
  -6   1   1       74.75       81.45      2.61 o 
  -5   1   1        0.12        1.12      0.99 o 
  -4   1   1      426.35      410.85      4.10 o 
  -3   1   1      187.52      177.92      2.36 o 
  -2   1   1      931.06      955.54      4.22 o 
  -1   1   1      463.29      443.38      2.23 o 
   0   1   1      181.49      224.67      0.88 o 
   1   1   1      443.23      419.41      1.99 o 
   2   1   1       64.82       53.89      1.12 o 
   3   1   1      117.60      109.63      1.74 o 
   4   1   1       14.77       15.40      0.74 o 
   5   1   1        8.74       10.43      0.50 o 
   6   1   1        4.92        5.46      0.37 o 
   7   1   1        8.42       10.06      0.50 o 
  -6   2   1        0.25       -0.37      1.12 o 
  -5   2   1       43.03       43.58      1.74 o 
  -4   2   1      221.38      206.60      2.98 o 
  -3   2   1       52.92       44.70      1.37 o 
  -2   2   1      416.97      402.90      2.86 o 
  -1   2   1      101.30      102.06      1.24 o 
   0   2   1      124.73      140.52     14.28 o 
   1   2   1     1643.49     1874.21     14.03 o 
   2   2   1       58.05       68.66      1.24 o 
   3   2   1      147.67      146.51      2.11 o 
   4   2   1       90.51      108.14      2.11 o 
   5   2   1       22.90       22.97      0.87 o 
   6   2   1        3.28        3.35      0.37 o 
   7   2   1        1.66        1.99      1.37 o 
  -6   3   1        1.45       -0.62      1.24 o 
  -5   3   1      183.45      176.56      3.23 o 
  -4   3   1        3.88        2.23      0.25 o 
  -3   3   1      931.96      881.91      5.34 o 
  -2   3   1      112.74      105.91      1.74 o 
  -1   3   1     1019.82     1097.33     12.91 o 
   0   3   1      390.02      463.83     39.55 o 
   1   3   1        2.11        2.61      0.12 o 
   2   3   1      143.14      183.76      2.11 o 
   3   3   1       29.60       27.69      1.12 o 
   4   3   1        4.53        5.09      0.25 o 
   5   3   1       15.29       16.27      0.62 o 
   6   3   1        0.21        0.62      0.37 o 
  -6   4   1       14.81       17.01      0.62 o 
  -5   4   1        9.10        7.45      0.37 o 
  -4   4   1       95.88       80.95      2.11 o 
  -3   4   1      123.14      108.64      2.11 o 
  -2   4   1        7.13        8.44      0.37 o 
  -1   4   1      291.27      282.47      2.73 o 
   0   4   1        6.71        6.70      0.21 o 
   1   4   1       55.38       67.17      1.37 o 
   2   4   1      887.57      940.27      5.09 o 
   3   4   1       53.34       60.22      1.61 o 
   4   4   1       44.07       44.95      1.61 o 
   5   4   1       26.78       25.83      1.12 o 
   6   4   1        6.11        6.33      0.37 o 
  -6   5   1        1.04        1.12      0.37 o 
  -5   5   1        6.08        6.70      0.37 o 
  -4   5   1      176.26      165.26      3.10 o 
  -3   5   1       31.48       22.97      0.99 o 
  -2   5   1      439.23      383.66      3.72 o 
  -1   5   1       64.23       55.75      1.49 o 
   0   5   1      186.67      205.38     18.69 o 
   1   5   1      212.26      263.47      2.86 o 
   2   5   1        9.72       10.06      0.37 o 
   3   5   1      108.26      109.76      2.23 o 
   4   5   1        3.62        3.10      0.25 o 
   5   5   1        0.29        0.25      1.12 o 
   6   5   1        8.43        9.31      0.50 o 
  -5   6   1       34.90       38.74      1.49 o 
  -4   6   1       21.03       18.75      0.74 o 
  -3   6   1      106.71       87.04      2.23 o 
  -2   6   1       55.43       49.54      1.61 o 
  -1   6   1       17.96       15.77      0.74 o 
   0   6   1      128.46      138.19     15.09 o 
   1   6   1        0.37        0.74      0.74 o 
   2   6   1       12.99       14.40      0.62 o 
   3   6   1      206.68      206.23      3.35 o 
   4   6   1       29.99       29.30      1.12 o 
   5   6   1        3.17        1.86      1.24 o 
   6   6   1        5.86        6.46      0.50 o 
  -5   7   1       15.73       17.75      0.87 o 
  -4   7   1        5.05        4.72      0.37 o 
  -3   7   1       62.67       55.75      1.99 o 
  -2   7   1       49.61       42.34      1.61 o 
  -1   7   1       39.13       32.03      1.37 o 
   0   7   1       33.19       33.48      4.28 o 
   1   7   1       10.35       10.80      0.50 o 
   2   7   1       72.17       74.50      2.23 o 
   3   7   1        7.86        6.70      0.37 o 
   4   7   1       55.13       53.14      1.99 o 
   5   7   1        0.28       -1.37      1.37 o 
  -4   8   1       29.46       33.15      1.37 o 
  -3   8   1       11.53       12.42      0.50 o 
  -2   8   1       45.55       43.89      2.48 o 
  -1   8   1       42.63       42.09      1.61 o 
   0   8   1        0.11        0.16      0.65 o 
   1   8   1       40.39       46.93      1.86 o 
   2   8   1        2.63        1.86      1.12 o 
   3   8   1        1.82        1.86      1.12 o 
   4   8   1       32.95       28.81      1.24 o 
  -3   9   1        1.13       -0.62      1.24 o 
  -2   9   1       12.42       11.17      0.50 o 
  -1   9   1       31.56       28.06      1.37 o 
   0   9   1        0.20       -0.79      0.79 o 
   1   9   1        8.60        9.56      0.37 o 
   2   9   1        0.23        0.87      1.12 o 
   3   9   1       19.17       17.38      0.74 o 
   4   9   1        1.01       -1.49      1.49 o 
  -2  10   1        1.89        1.99      1.37 o 
  -1  10   1        8.61        8.69      0.50 o 
   0  10   1       24.42       25.97      3.97 o 
   1  10   1        5.58        6.21      0.37 o 
   2  10   1        8.29        7.95      0.50 o 
  -2  -9   2        0.88        0.74      1.37 o 
  -1  -9   2        5.59        6.33      0.50 o 
   0  -9   2        1.57        1.12      0.97 o 
   1  -9   2       38.56       35.14      1.61 o 
   2  -9   2        2.37        1.86      0.37 o 
  -3  -8   2        2.11        1.61      1.37 o 
  -2  -8   2        0.24        0.50      1.24 o 
  -1  -8   2       14.01       16.02      0.62 o 
   0  -8   2       14.53       14.48      2.11 o 
   1  -8   2       12.35       11.30      0.37 o 
   2  -8   2        3.33        3.97      0.37 o 
   3  -8   2        4.94        2.36      1.37 o 
   4  -8   2        8.94        9.93      0.50 o 
  -4  -7   2        2.15        2.11      0.37 o 
  -3  -7   2        2.47        2.11      0.37 o 
  -2  -7   2        7.29        7.70      0.37 o 
  -1  -7   2       17.60       19.00      0.99 o 
   0  -7   2       21.16       23.09      3.04 o 
   1  -7   2        0.36        0.87      0.87 o 
   2  -7   2      112.41       94.49      2.48 o 
   3  -7   2        7.27        6.70      0.37 o 
   4  -7   2        1.22        1.86      1.12 o 
  -5  -6   2        5.73        4.47      0.50 o 
  -4  -6   2        0.96        0.62      1.12 o 
  -3  -6   2       11.64       11.17      0.50 o 
  -2  -6   2       11.06       12.91      0.50 o 
  -1  -6   2        7.47       10.06      0.37 o 
   0  -6   2      107.05      124.64     18.44 o 
   1  -6   2       17.71       15.40      0.74 o 
   2  -6   2        4.33        4.35      0.25 o 
   3  -6   2       17.85       16.89      0.87 o 
   4  -6   2       36.13       32.90      1.37 o 
   5  -6   2        9.06        8.82      0.37 o 
  -5  -5   2        3.21        2.11      1.37 o 
  -4  -5   2        0.13        1.61      0.99 o 
  -3  -5   2       11.70       12.42      0.37 o 
  -2  -5   2       43.13       44.20      1.61 o 
  -1  -5   2        3.19        4.47      0.25 o 
   0  -5   2       46.08       47.29      9.25 o 
   1  -5   2       82.96       66.05      1.74 o 
   2  -5   2        3.55        2.98      0.25 o 
   3  -5   2      235.35      200.89      3.23 o 
   4  -5   2        0.10       -0.37      0.99 o 
   5  -5   2       11.21       13.66      0.50 o 
   6  -5   2        1.17        2.11      0.37 o 
  -6  -4   2        8.68        7.20      0.50 o 
  -5  -4   2       11.33       11.92      0.50 o 
  -4  -4   2        7.82        7.70      0.37 o 
  -3  -4   2        2.05        1.24      0.87 o 
  -2  -4   2        2.97        3.35      0.25 o 
  -1  -4   2      109.79      139.80      2.11 o 
   0  -4   2       84.15       97.27     17.63 o 
   1  -4   2      449.89      395.95      3.48 o 
   2  -4   2       12.57       11.67      0.50 o 
   3  -4   2        1.03        0.50      0.25 o 
   4  -4   2       17.87       16.14      0.74 o 
   5  -4   2       52.37       45.32      1.74 o 
   6  -4   2        9.60        9.68      0.37 o 
  -6  -3   2        1.78        2.23      0.37 o 
  -5  -3   2        0.00        0.62      0.99 o 
  -4  -3   2        3.66        2.73      0.25 o 
  -3  -3   2        6.92        7.20      0.37 o 
  -2  -3   2       20.39       25.20      0.99 o 
  -1  -3   2      114.54      139.06      1.99 o 
   0  -3   2       18.10       15.67      3.29 o 
   1  -3   2        5.51        5.34      0.25 o 
   2  -3   2      200.00      141.92      2.11 o 
   3  -3   2       54.09       41.84      1.37 o 
   4  -3   2      331.69      254.53      3.48 o 
   5  -3   2       10.50       12.79      0.62 o 
   6  -3   2       30.47       33.03      1.49 o 
  -6  -2   2        1.63        0.87      1.24 o 
  -5  -2   2        4.85        5.21      0.37 o 
  -4  -2   2       19.74       21.36      0.87 o 
  -3  -2   2       26.86       30.17      1.24 o 
  -2  -2   2        1.81        1.74      0.25 o 
  -1  -2   2        1.15        1.37      0.12 o 
   0  -2   2      501.94      602.41    114.79 o 
   1  -2   2       52.98       64.56      1.24 o 
   2  -2   2      572.38      469.33      3.35 o 
   3  -2   2       34.14       31.91      1.12 o 
   4  -2   2        0.44        0.50      0.25 o 
   5  -2   2        0.32        0.25      0.99 o 
   6  -2   2       16.49       16.89      0.62 o 
  -6  -1   2        4.16        3.60      0.37 o 
  -5  -1   2        0.33        1.12      0.99 o 
  -4  -1   2        9.11        9.44      0.50 o 
  -3  -1   2        1.64        2.73      0.25 o 
  -2  -1   2      155.56      164.39      2.11 o 
  -1  -1   2        0.73        0.25      0.50 o 
   0  -1   2        6.62       10.59      1.74 o 
   1  -1   2      106.69       79.34      1.12 o 
   2  -1   2       11.44       12.91      0.50 o 
   3  -1   2      190.39      126.40      1.99 o 
   4  -1   2       84.87       74.12      1.74 o 
   5  -1   2      285.87      262.85      3.72 o 
   6  -1   2        7.20        8.19      0.37 o 
   7  -1   2       28.54       32.16      1.49 o 
  -6   0   2       74.31       75.99      2.61 o 
  -5   0   2        7.67        7.70      0.37 o 
  -4   0   2        4.10        4.47      0.25 o 
  -3   0   2       12.65       16.02      0.62 o 
  -2   0   2      325.86      358.20      2.86 o 
   0   0   2      405.72      557.20     67.11 o 
   1   0   2      369.02      307.30      1.86 o 
   2   0   2       69.89       38.74      0.99 o 
   3   0   2      130.61      120.93      1.86 o 
   4   0   2       75.18       72.63      1.74 o 
   5   0   2        5.71        5.84      0.25 o 
   6   0   2        3.18        3.10      0.37 o 
   7   0   2        0.61        1.37      1.24 o 
  -6   1   2        0.17        1.61      1.24 o 
  -5   1   2       12.60       12.42      0.50 o 
  -4   1   2       19.39       24.96      0.87 o 
  -3   1   2      135.48      139.43      2.23 o 
  -2   1   2       22.79       19.87      0.74 o 
  -1   1   2      571.86      571.02      2.86 o 
   0   1   2       18.14       18.90      1.80 o 
   1   1   2       13.11       10.31      0.50 o 
   2   1   2       16.30       12.17      0.50 o 
   3   1   2        5.30        4.35      0.25 o 
   4   1   2       71.38       59.35      1.61 o 
   5   1   2       23.08       21.36      0.87 o 
   6   1   2      148.68      139.06      3.23 o 
   7   1   2        0.00       -1.24      1.24 o 
  -6   2   2        0.84        0.74      1.12 o 
  -5   2   2      132.08      132.23      2.86 o 
  -4   2   2       54.44       52.15      1.74 o 
  -3   2   2       58.77       61.34      1.49 o 
  -2   2   2        9.06       12.42      0.50 o 
  -1   2   2     1277.68     1358.44     13.16 o 
   0   2   2       58.80       65.40      1.30 o 
   1   2   2     1062.73     1148.86     11.30 o 
   2   2   2        6.10        5.46      0.25 o 
   3   2   2      104.79      101.56      1.74 o 
   4   2   2        4.60        6.08      0.25 o 
   5   2   2       50.44       49.42      1.86 o 
   6   2   2       12.91       11.92      0.50 o 
   7   2   2        1.39        1.24      0.37 o 
  -6   3   2        0.30       -1.12      1.24 o 
  -5   3   2        1.60        0.99      1.12 o 
  -4   3   2       25.68       24.46      0.87 o 
  -3   3   2        7.22        6.33      0.25 o 
  -2   3   2      257.03      264.71      2.61 o 
  -1   3   2      268.91      255.52      2.23 o 
   0   3   2      189.42      196.15      8.32 o 
   1   3   2       23.36       25.58      0.87 o 
   2   3   2        5.78        5.59      0.25 o 
   3   3   2        9.13        8.94      0.37 o 
   4   3   2       47.83       47.80      1.61 o 
   5   3   2       12.40       10.80      0.50 o 
   6   3   2        0.90        0.62      0.37 o 
   7   3   2       45.40       42.46      1.86 o 
  -6   4   2        5.11        5.34      0.37 o 
  -5   4   2        8.69        9.19      0.62 o 
  -4   4   2      163.66      162.90      2.98 o 
  -3   4   2      151.99      129.75      2.23 o 
  -2   4   2      147.92      127.76      2.11 o 
  -1   4   2       22.42       23.47      0.87 o 
   0   4   2      645.41      717.12     64.38 o 
   1   4   2       44.81       45.07      1.24 o 
   2   4   2      291.21      299.48      2.86 o 
   3   4   2       18.26       17.26      0.74 o 
   4   4   2        7.63        8.19      0.25 o 
   5   4   2        0.28        0.25      0.99 o 
   6   4   2       15.81       15.64      0.62 o 
  -6   5   2        6.45        8.19      0.50 o 
  -5   5   2        0.13        0.62      0.99 o 
  -4   5   2       33.54       36.01      1.61 o 
  -3   5   2       33.69       28.43      1.12 o 
  -2   5   2       34.87       33.77      1.37 o 
  -1   5   2       79.22       86.42      1.74 o 
   0   5   2      327.32      342.55     37.87 o 
   1   5   2        7.22        9.44      0.37 o 
   2   5   2       39.51       40.85      1.37 o 
   3   5   2       10.35       10.80      0.50 o 
   4   5   2        6.88        7.20      0.37 o 
   5   5   2       26.57       25.58      1.12 o 
   6   5   2        0.86       -0.50      0.99 o 
  -4   6   2        7.63        8.57      0.37 o 
  -3   6   2      178.33      162.53      2.98 o 
  -2   6   2      125.77      108.02      2.23 o 
  -1   6   2       42.12       35.88      1.37 o 
   0   6   2       26.59       30.05      3.23 o 
   1   6   2       44.26       51.90      1.49 o 
   2   6   2       10.65       10.68      0.37 o 
   3   6   2       23.61       24.46      0.99 o 
   4   6   2       11.36       10.68      0.50 o 
   5   6   2        0.37       -1.12      1.24 o 
   6   6   2        0.31        0.25      1.37 o 
  -5   7   2        0.05        0.25      1.24 o 
  -4   7   2        0.35        0.00      1.12 o 
  -3   7   2       66.28       75.37      2.23 o 
  -2   7   2       23.67       23.22      0.87 o 
  -1   7   2       70.47       67.92      1.86 o 
   0   7   2        5.71        7.06      0.68 o 
   1   7   2       76.16       73.01      1.99 o 
   2   7   2        3.82        3.97      0.25 o 
   3   7   2       10.23        9.93      0.50 o 
   4   7   2        1.35        0.62      1.24 o 
   5   7   2        0.90       -0.25      1.12 o 
  -4   8   2        2.98        3.48      0.37 o 
  -3   8   2        1.13        1.12      0.37 o 
  -2   8   2      138.78      123.54      2.98 o 
  -1   8   2       45.93       41.72      1.61 o 
   0   8   2        0.52        0.62      0.99 o 
   1   8   2        7.76        7.70      0.37 o 
   2   8   2        0.09        0.25      1.12 o 
   3   8   2        2.23       -0.50      1.12 o 
   4   8   2        0.32       -1.24      1.24 o 
   5   8   2        1.67        1.74      0.37 o 
  -3   9   2        0.09        0.25      1.12 o 
  -2   9   2       35.83       38.24      1.74 o 
  -1   9   2       11.43       11.42      0.50 o 
   0   9   2       19.67       20.02      2.42 o 
   1   9   2        0.76        0.99      1.12 o 
   2   9   2        6.19        5.71      0.37 o 
   3   9   2        4.85        3.60      0.37 o 
   4   9   2        1.05        1.49      1.37 o 
  -2  10   2        0.06       -0.12      1.24 o 
  -1  10   2       60.59       58.60      2.48 o 
   0  10   2       16.33       17.51      1.49 o 
   1  10   2        0.10       -0.62      1.24 o 
   2  10   2        0.49        0.00      1.37 o 
   3  10   2        0.03        0.62      0.37 o 
   0  11   2        4.90        5.81      0.43 o 
  -1  -9   3        1.79        1.74      0.37 o 
   0  -9   3        2.61        1.85      1.01 o 
   1  -9   3        1.71       -0.25      1.37 o 
   2  -9   3        1.32        0.99      1.37 o 
  -3  -8   3        0.15        0.50      1.37 o 
  -2  -8   3        0.48        0.62      1.24 o 
  -1  -8   3        0.01        0.99      1.24 o 
   0  -8   3        1.10        1.35      0.83 o 
   1  -8   3       22.68       22.10      0.74 o 
   2  -8   3        6.12        6.83      0.37 o 
   3  -8   3       25.43       31.91      1.37 o 
  -4  -7   3        5.96        5.34      0.50 o 
  -3  -7   3        6.26        5.84      0.37 o 
  -2  -7   3        3.12        3.48      0.37 o 
  -1  -7   3        0.25        1.24      1.12 o 
   0  -7   3        5.21        5.32      0.74 o 
   1  -7   3       18.31       15.27      0.74 o 
   2  -7   3        5.04        4.59      0.37 o 
   3  -7   3        9.84        9.06      0.50 o 
   4  -7   3        9.01        9.56      0.50 o 
  -4  -6   3        2.12        2.11      1.24 o 
  -3  -6   3        1.60        0.99      1.12 o 
  -2  -6   3        1.72        2.36      0.37 o 
  -1  -6   3        0.00       -0.62      0.99 o 
   0  -6   3        0.95        1.08      0.24 o 
   1  -6   3        6.03        6.33      0.25 o 
   2  -6   3       75.33       71.76      2.11 o 
   3  -6   3       20.38       27.94      0.99 o 
   4  -6   3       78.07       81.82      2.61 o 
   5  -6   3        8.08        8.82      0.37 o 
  -5  -5   3        0.08        0.50      1.12 o 
  -4  -5   3        1.43       -0.37      1.24 o 
  -3  -5   3       27.97       28.43      1.12 o 
  -2  -5   3       40.74       41.22      1.74 o 
  -1  -5   3        0.25       -0.37      0.87 o 
   0  -5   3       44.62       55.55     10.74 o 
   1  -5   3        3.25        2.98      0.25 o 
   2  -5   3      114.01      103.55      2.23 o 
   3  -5   3        9.47        8.69      0.37 o 
   4  -5   3       57.54       56.99      1.99 o 
   5  -5   3        4.88        5.34      0.37 o 
  -5  -4   3        0.06       -1.12      1.24 o 
  -4  -4   3       61.66       58.60      2.11 o 
  -3  -4   3       10.56       10.06      0.50 o 
  -2  -4   3        5.73        6.21      0.25 o 
  -1  -4   3       10.01       10.80      0.50 o 
   0  -4   3       10.94       12.61      2.67 o 
   1  -4   3        1.40        2.11      0.25 o 
   2  -4   3        2.95        2.73      0.25 o 
   3  -4   3      106.68      103.30      2.23 o 
   4  -4   3       12.25       11.55      0.50 o 
   5  -4   3       73.17       74.37      2.36 o 
   6  -4   3        3.08        3.23      0.37 o 
  -6  -3   3        4.91        4.97      0.50 o 
  -5  -3   3       10.34        9.06      0.37 o 
  -4  -3   3        4.17        3.97      0.37 o 
  -3  -3   3        3.67        3.35      0.25 o 
  -2  -3   3      135.47      159.79      2.48 o 
  -1  -3   3      383.23      476.16      3.72 o 
   0  -3   3        9.82        9.98      1.61 o 
   1  -3   3      594.18      545.56      3.85 o 
   2  -3   3        0.58       -0.37      0.62 o 
   3  -3   3      297.43      292.03      3.35 o 
   4  -3   3        9.68        7.95      0.37 o 
   5  -3   3       94.23       79.84      2.36 o 
   6  -3   3        1.36        1.86      0.99 o 
  -6  -2   3       13.27       12.91      0.50 o 
  -5  -2   3       44.48       41.59      1.74 o 
  -4  -2   3        1.03        0.00      0.99 o 
  -3  -2   3      117.84      124.78      2.36 o 
  -2  -2   3       10.49       13.04      0.50 o 
  -1  -2   3        3.61        3.60      0.25 o 
   0  -2   3       92.99      101.82     15.09 o 
   1  -2   3      441.79      389.24      2.98 o 
   2  -2   3      150.43      143.65      1.99 o 
   3  -2   3        9.30        9.19      0.37 o 
   4  -2   3       45.81       34.76      1.37 o 
   5  -2   3        0.08       -0.87      0.87 o 
   6  -2   3       20.80       24.58      0.99 o 
  -6  -1   3        0.19        0.37      1.24 o 
  -5  -1   3       17.06       16.51      0.74 o 
  -4  -1   3       61.31       59.60      1.86 o 
  -3  -1   3       22.24       19.49      0.87 o 
  -2  -1   3       48.01       57.86      1.37 o 
  -1  -1   3      573.60      758.00      3.97 o 
   0  -1   3     1745.18     2219.30    334.18 o 
   1  -1   3       10.43        5.59      0.25 o 
   2  -1   3     1097.46      889.86      4.47 o 
   3  -1   3        7.13        4.47      0.25 o 
   4  -1   3      224.30      174.45      2.73 o 
   5  -1   3        5.20        4.72      0.25 o 
   6  -1   3       41.31       43.21      1.49 o 
   7  -1   3        1.52        0.37      1.24 o 
  -6   0   3       17.78       18.50      0.62 o 
  -5   0   3       29.13       27.69      1.12 o 
  -4   0   3       60.69       58.23      1.86 o 
  -3   0   3        6.85        6.70      0.25 o 
  -2   0   3       41.51       60.59      1.37 o 
  -1   0   3        7.47       11.80      0.37 o 
   0   0   3      393.42      506.65     53.95 o 
   1   0   3      442.08      378.32      2.36 o 
   2   0   3     1410.44     1228.45     14.28 o 
   3   0   3      422.44      309.41      2.98 o 
   4   0   3       29.42       25.08      1.12 o 
   5   0   3        7.16        6.46      0.25 o 
   6   0   3        4.06        4.47      0.37 o 
   7   0   3        2.86        3.10      0.37 o 
  -6   1   3        4.55        4.59      0.37 o 
  -5   1   3        6.42        6.08      0.37 o 
  -4   1   3       21.51       20.61      0.87 o 
  -3   1   3      197.96      215.05      2.73 o 
  -2   1   3        0.73        1.12      0.74 o 
  -1   1   3        1.48        0.12      0.50 o 
   0   1   3      845.37     1208.56     86.17 o 
   1   1   3     1453.51     1572.00     13.53 o 
   2   1   3       19.06       20.11      0.87 o 
   3   1   3      312.09      240.13      2.61 o 
   4   1   3        2.26        2.11      0.25 o 
   5   1   3       60.95       50.66      1.86 o 
   6   1   3        2.24        2.36      0.37 o 
   7   1   3        5.81        6.21      0.37 o 
  -6   2   3        8.44        9.56      0.37 o 
  -5   2   3       78.04       82.69      2.36 o 
  -4   2   3       48.13       48.42      1.61 o 
  -3   2   3       20.96       23.96      1.12 o 
  -2   2   3        0.59        0.74      0.62 o 
  -1   2   3        0.02       -0.62      0.62 o 
   0   2   3       83.55      107.58      5.71 o 
   1   2   3      559.36      579.95      2.98 o 
   2   2   3      404.72      359.69      2.73 o 
   3   2   3      644.78      585.91      4.10 o 
   4   2   3      211.19      197.29      2.86 o 
   5   2   3       10.19       11.05      0.50 o 
   6   2   3        1.81        1.86      0.37 o 
   7   2   3        1.65        2.36      1.24 o 
  -6   3   3        2.57        1.74      1.37 o 
  -5   3   3        0.39        1.49      0.99 o 
  -4   3   3       11.32       12.29      0.50 o 
  -3   3   3        0.05        0.12      0.87 o 
  -2   3   3      160.01      168.11      2.23 o 
  -1   3   3      201.15      227.21      2.23 o 
   0   3   3      414.02      451.14      2.02 o 
   1   3   3      278.35      326.67      2.48 o 
   2   3   3      187.43      177.55      2.11 o 
   3   3   3       38.71       36.25      1.24 o 
   4   3   3       19.46       21.73      0.99 o 
   5   3   3        0.21       -0.99      0.99 o 
   6   3   3       13.56       13.04      0.50 o 
   7   3   3        1.34       -0.25      1.37 o 
  -6   4   3        0.07       -0.74      1.37 o 
  -5   4   3        4.37        6.21      0.37 o 
  -4   4   3      121.15      113.73      2.48 o 
  -3   4   3       66.41       60.09      1.74 o 
  -2   4   3       14.34       18.13      0.87 o 
  -1   4   3       10.00        9.56      0.37 o 
   0   4   3       45.50       57.18      0.97 o 
   1   4   3       28.35       26.82      0.99 o 
   2   4   3       60.35       59.35      1.49 o 
   3   4   3      100.85       91.26      1.99 o 
   4   4   3       75.79       75.61      1.99 o 
   5   4   3       33.50       44.70      1.49 o 
   6   4   3        1.33        1.61      1.12 o 
  -5   5   3        5.67        6.46      0.37 o 
  -4   5   3        1.81        1.49      0.25 o 
  -3   5   3        6.51        7.33      0.37 o 
  -2   5   3       30.95       33.03      1.24 o 
  -1   5   3       17.55       20.61      0.87 o 
   0   5   3      186.56      222.62      6.58 o 
   1   5   3      381.60      417.43      3.48 o 
   2   5   3       69.59       76.98      1.74 o 
   3   5   3       11.57       12.29      0.62 o 
   4   5   3        5.40        6.21      0.25 o 
   5   5   3        2.92        2.73      0.25 o 
   6   5   3        0.76        1.12      1.12 o 
  -5   6   3        0.33        0.99      1.12 o 
  -4   6   3        0.47        0.00      0.99 o 
  -3   6   3       55.41       61.21      1.99 o 
  -2   6   3       73.77       67.17      1.86 o 
  -1   6   3       58.75       61.58      1.61 o 
   0   6   3        6.44        6.23      0.87 o 
   1   6   3      119.61      124.04      2.23 o 
   2   6   3        0.09        0.62      0.74 o 
   3   6   3        0.00        0.74      0.87 o 
   4   6   3        8.98        8.94      0.37 o 
   5   6   3        5.23        5.34      0.37 o 
   6   6   3        2.28        2.36      0.37 o 
  -5   7   3        0.01       -1.24      1.24 o 
  -4   7   3       14.01       15.02      0.62 o 
  -3   7   3        0.33        1.24      0.87 o 
  -2   7   3        4.94        5.59      0.25 o 
  -1   7   3       11.38       11.55      0.50 o 
   0   7   3        0.22        0.28      0.24 o 
   1   7   3       24.06       30.30      1.37 o 
   2   7   3       89.88       95.11      2.23 o 
   3   7   3       24.86       24.71      0.99 o 
   4   7   3        2.12        1.24      1.12 o 
   5   7   3        0.00       -0.25      1.12 o 
  -4   8   3        5.35        5.21      0.37 o 
  -3   8   3        4.22        4.97      0.37 o 
  -2   8   3       12.09       11.80      0.62 o 
  -1   8   3       50.97       47.18      1.86 o 
   0   8   3       69.10       73.80      7.20 o 
   1   8   3        0.95       -0.99      0.99 o 
   2   8   3       44.04       48.67      1.86 o 
   3   8   3        2.97        1.24      1.24 o 
   4   8   3        0.97        1.37      1.12 o 
   5   8   3        0.00        0.87      1.24 o 
  -3   9   3       14.31       14.53      0.74 o 
  -2   9   3       16.12       18.75      0.74 o 
  -1   9   3        4.58        4.59      0.37 o 
   0   9   3        0.72       -0.29      0.83 o 
   1   9   3        0.81        0.74      0.37 o 
   2   9   3        0.76        1.61      1.12 o 
   3   9   3       14.33       12.66      0.62 o 
   4   9   3        8.36        6.95      0.50 o 
  -2  10   3        0.92        0.87      0.37 o 
  -1  10   3        5.97        5.71      0.37 o 
   0  10   3       20.39       21.32      1.80 o 
   1  10   3       30.52       35.26      1.37 o 
   2  10   3        6.30        6.21      0.37 o 
   3  10   3        5.03        4.59      0.50 o 
   0  11   3        2.48        2.35      0.47 o 
   1  11   3        4.53        4.22      0.50 o 
  -2  -8   4        0.40        0.99      1.37 o 
  -1  -8   4        0.78        1.37      1.37 o 
   0  -8   4       48.88       51.23      8.57 o 
   1  -8   4       17.47       14.90      0.62 o 
   2  -8   4        3.85        4.84      0.37 o 
   3  -8   4        1.40        0.12      1.37 o 
  -3  -7   4       10.24        9.19      0.50 o 
  -2  -7   4       33.97       35.39      1.37 o 
  -1  -7   4        1.34       -0.99      1.24 o 
   0  -7   4       41.55       44.03      4.47 o 
   1  -7   4        4.36        4.47      0.37 o 
   2  -7   4        1.62        1.74      1.12 o 
   3  -7   4       31.88       35.14      1.49 o 
   4  -7   4        1.32        0.74      1.24 o 
  -4  -6   4        0.54        0.99      1.24 o 
  -3  -6   4        0.04       -0.37      1.12 o 
  -2  -6   4        4.64        4.59      0.37 o 
  -1  -6   4        5.77        7.08      0.37 o 
   0  -6   4        7.09        7.38      1.30 o 
   1  -6   4       93.98       76.48      2.23 o 
   2  -6   4       53.09       45.94      1.86 o 
   3  -6   4        4.95        4.84      0.37 o 
   4  -6   4        1.85        0.87      1.24 o 
   5  -6   4        1.46        0.25      1.24 o 
  -4  -5   4        0.55        2.11      1.24 o 
  -3  -5   4        0.10        0.99      0.99 o 
  -2  -5   4       11.03       12.54      0.50 o 
  -1  -5   4      159.19      190.21      3.10 o 
   0  -5   4       47.41       52.81     10.12 o 
   1  -5   4       97.97       88.28      2.23 o 
   2  -5   4       21.02       20.49      0.74 o 
   3  -5   4        2.45        0.62      0.99 o 
   4  -5   4       24.10       26.32      0.87 o 
   5  -5   4        0.00       -1.12      1.12 o 
  -5  -4   4        1.90        1.99      1.37 o 
  -4  -4   4       17.68       16.51      0.74 o 
  -3  -4   4        0.21        0.00      0.99 o 
  -2  -4   4       28.36       26.57      1.12 o 
  -1  -4   4       13.33       15.02      0.62 o 
   0  -4   4        1.79        2.29      1.06 o 
   1  -4   4       37.67       31.91      1.24 o 
   2  -4   4      105.20       87.78      1.99 o 
   3  -4   4       64.61       75.86      1.99 o 
   4  -4   4        0.82        0.87      0.87 o 
   5  -4   4        0.64       -0.37      1.12 o 
   6  -4   4        1.53        1.86      0.37 o 
  -5  -3   4       10.43        9.19      0.50 o 
  -4  -3   4        5.36        5.46      0.37 o 
  -3  -3   4        5.97        6.08      0.37 o 
  -2  -3   4        0.96        0.74      0.74 o 
  -1  -3   4        4.71        7.20      0.37 o 
   0  -3   4      545.68      634.18    114.17 o 
   1  -3   4      238.10      205.24      2.61 o 
   2  -3   4      150.64      129.87      2.23 o 
   3  -3   4       15.53       18.62      0.62 o 
   4  -3   4        0.25       -0.37      0.87 o 
   5  -3   4       23.69       23.84      0.99 o 
   6  -3   4        0.06       -0.12      1.12 o 
  -6  -2   4        0.89       -1.37      1.49 o 
  -5  -2   4        1.50        1.61      0.37 o 
  -4  -2   4       19.93       20.49      0.87 o 
  -3  -2   4      238.18      242.36      3.35 o 
  -2  -2   4       12.37       18.13      0.62 o 
  -1  -2   4      429.94      492.42      3.85 o 
   0  -2   4       15.42       18.36      3.66 o 
   1  -2   4       64.18       57.36      1.37 o 
   2  -2   4       18.21       15.52      0.62 o 
   3  -2   4       87.16       65.56      1.61 o 
   4  -2   4       47.44       39.73      1.49 o 
   5  -2   4        0.44        0.50      0.25 o 
   6  -2   4        7.08        7.57      0.37 o 
  -6  -1   4        0.20        0.37      0.37 o 
  -5  -1   4        2.20        1.74      1.24 o 
  -4  -1   4       24.42       24.58      0.99 o 
  -3  -1   4        3.70        3.48      0.25 o 
  -2  -1   4       22.02       25.95      0.99 o 
  -1  -1   4       27.41       31.91      1.12 o 
   0  -1   4       39.56       46.01      6.21 o 
   1  -1   4      887.98      784.70      4.10 o 
   2  -1   4      161.12      140.18      1.99 o 
   3  -1   4      155.05      111.50      1.99 o 
   4  -1   4        1.39        0.50      0.87 o 
   5  -1   4        1.51        2.11      0.25 o 
   6  -1   4       31.81       35.01      1.37 o 
   7  -1   4        0.71       -0.25      1.24 o 
  -6   0   4        0.01        1.61      1.24 o 
  -5   0   4        0.59       -0.99      1.12 o 
  -4   0   4        1.56        0.87      0.99 o 
  -3   0   4       76.79       79.71      1.86 o 
  -2   0   4     1443.23     1868.49     20.98 o 
  -1   0   4      167.49      216.41      2.23 o 
   0   0   4     1735.68     2375.57    253.29 o 
   1   0   4        5.34        5.21      0.25 o 
   2   0   4      199.32      179.16      2.11 o 
   3   0   4        2.89        3.35      0.25 o 
   4   0   4       91.19       68.16      1.86 o 
   5   0   4       46.50       39.36      1.61 o 
   6   0   4        0.17       -0.12      1.12 o 
   7   0   4        3.35        4.10      0.37 o 
  -6   1   4        0.32        0.99      1.24 o 
  -5   1   4        0.74        1.12      0.99 o 
  -4   1   4       28.60       32.78      1.24 o 
  -3   1   4      106.27      109.51      2.11 o 
  -2   1   4       43.19       50.91      1.37 o 
  -1   1   4       28.25       34.14      0.99 o 
   0   1   4      180.29      224.42     23.28 o 
   1   1   4      333.66      303.45      2.36 o 
   2   1   4      431.75      373.10      2.86 o 
   3   1   4        0.17       -0.12      0.62 o 
   4   1   4      105.10       83.31      1.86 o 
   5   1   4       12.60       11.55      0.50 o 
   6   1   4        3.96        3.97      0.37 o 
   7   1   4       21.59       22.47      1.12 o 
  -6   2   4        6.03        6.08      0.37 o 
  -5   2   4        0.21       -0.12      1.12 o 
  -4   2   4        0.80        1.49      0.87 o 
  -3   2   4       11.36       12.29      0.50 o 
  -2   2   4      108.47      131.49      1.99 o 
  -1   2   4     2438.25     3127.73     23.47 o 
   0   2   4      308.22      369.64     26.94 o 
   1   2   4     1292.68     1640.78     15.52 o 
   2   2   4        7.97        7.70      0.37 o 
   3   2   4       32.26       26.82      1.12 o 
   4   2   4       10.18       10.18      0.50 o 
   5   2   4       80.05       74.50      2.11 o 
   6   2   4       43.72       40.85      1.74 o 
   7   2   4        0.16       -1.24      1.24 o 
  -6   3   4        0.40       -0.74      1.37 o 
  -5   3   4       27.94       25.58      1.12 o 
  -4   3   4       30.89       37.00      1.49 o 
  -3   3   4      148.70      155.82      2.48 o 
  -2   3   4      410.94      445.99      3.72 o 
  -1   3   4      243.51      300.34      2.73 o 
   0   3   4      293.23      348.15      9.37 o 
   1   3   4      191.31      219.27      2.23 o 
   2   3   4      256.39      249.94      2.61 o 
   3   3   4       89.01       86.79      1.74 o 
   4   3   4        7.19        6.58      0.25 o 
   5   3   4       46.22       53.64      1.86 o 
   6   3   4        3.89        3.35      0.37 o 
   7   3   4        3.00        3.72      0.37 o 
  -6   4   4       17.87       17.01      0.74 o 
  -5   4   4       26.42       28.68      1.12 o 
  -4   4   4       11.14       11.42      0.50 o 
  -3   4   4        1.07        0.99      0.25 o 
  -2   4   4        1.55        1.61      0.25 o 
  -1   4   4       50.34       62.58      1.49 o 
   0   4   4      795.93      971.11     23.90 o 
   1   4   4       76.31       77.23      1.49 o 
   2   4   4      198.72      192.70      2.36 o 
   3   4   4        9.01       10.55      0.37 o 
   4   4   4        1.63        1.49      0.25 o 
   5   4   4       16.29       16.76      0.62 o 
   6   4   4       36.10       35.26      1.37 o 
  -5   5   4        0.24        0.37      1.12 o 
  -4   5   4       72.13       64.81      2.11 o 
  -3   5   4       82.48       74.25      1.99 o 
  -2   5   4      215.23      197.42      2.86 o 
  -1   5   4      519.69      515.27      4.10 o 
   0   5   4       94.31      112.73      2.42 o 
   1   5   4      108.19      109.88      1.99 o 
   2   5   4       46.19       50.53      1.49 o 
   3   5   4       42.04       40.10      1.49 o 
   4   5   4       26.80       28.43      1.12 o 
   5   5   4        0.00        0.00      0.99 o 
   6   5   4       10.99       11.42      0.50 o 
  -5   6   4        8.55        8.94      0.50 o 
  -4   6   4       58.73       84.06      2.48 o 
  -3   6   4       90.72       89.52      2.23 o 
  -2   6   4        0.72        0.50      0.87 o 
  -1   6   4       47.33       45.32      1.49 o 
   0   6   4       10.52       12.53      0.81 o 
   1   6   4       70.98       77.35      1.74 o 
   2   6   4        4.77        4.72      0.25 o 
   3   6   4       17.29       15.89      0.74 o 
   4   6   4        3.81        3.23      0.25 o 
   5   6   4        2.83        2.61      0.37 o 
   6   6   4        7.59        8.07      0.50 o 
  -5   7   4        9.92        9.81      0.50 o 
  -4   7   4        2.35        1.37      1.24 o 
  -3   7   4       34.07       28.68      1.12 o 
  -2   7   4       46.88       42.34      1.74 o 
  -1   7   4       97.56       86.54      2.11 o 
   0   7   4      247.06      256.41     21.42 o 
   1   7   4        0.04        0.62      0.87 o 
   2   7   4        1.56        1.49      0.25 o 
   3   7   4        8.66        8.07      0.37 o 
   4   7   4        4.15        4.22      0.37 o 
   5   7   4        9.89       10.06      0.50 o 
   6   7   4        1.61        1.12      0.37 o 
  -4   8   4        0.28       -1.12      1.24 o 
  -3   8   4       45.82       55.62      2.11 o 
  -2   8   4      103.96       94.86      2.61 o 
  -1   8   4        0.11        0.25      0.87 o 
   0   8   4       36.57       36.25      2.98 o 
   1   8   4        3.45        3.60      0.25 o 
   2   8   4       12.12       13.04      0.50 o 
   3   8   4        1.58        0.62      1.12 o 
   4   8   4        2.09        2.11      1.24 o 
   5   8   4        1.11        0.74      0.37 o 
  -3   9   4        1.23        0.00      1.37 o 
  -2   9   4        3.27        2.98      0.37 o 
  -1   9   4        9.14        8.57      0.37 o 
   0   9   4       26.31       25.52      1.74 o 
   1   9   4       76.66       77.10      2.48 o 
   2   9   4        6.24        6.95      0.37 o 
   3   9   4        1.71        1.99      0.37 o 
   4   9   4        2.46        2.11      1.24 o 
  -2  10   4       12.79       14.15      0.50 o 
  -1  10   4       38.95       38.74      1.74 o 
   0  10   4        0.01       -0.43      0.88 o 
   1  10   4        9.05       10.43      0.50 o 
   2  10   4        1.23        0.74      1.37 o 
   3  10   4        6.10        5.46      0.37 o 
  -1  11   4        0.56        2.23      1.37 o 
   0  11   4        1.48       -0.42      1.01 o 
   1  11   4        8.09        7.20      0.50 o 
   2  11   4       20.71       18.13      0.87 o 
  -1  -8   5        5.84        5.21      0.50 o 
   0  -8   5        0.10       -0.30      1.01 o 
   1  -8   5        0.62        1.24      1.37 o 
   2  -8   5        0.07        0.87      1.12 o 
  -2  -7   5        0.23        1.24      1.24 o 
  -1  -7   5        0.04        1.12      1.24 o 
   0  -7   5       60.56       64.45     13.10 o 
   1  -7   5       60.88       53.89      2.23 o 
   2  -7   5        0.27        0.50      1.24 o 
   3  -7   5        1.72        2.23      1.24 o 
  -3  -6   5        0.03        0.74      1.37 o 
  -2  -6   5        7.07        6.33      0.37 o 
  -1  -6   5       40.64       46.93      1.86 o 
   0  -6   5       15.52       17.11      3.29 o 
   1  -6   5        6.11        6.58      0.37 o 
   2  -6   5        2.71        4.10      0.37 o 
   3  -6   5        0.00        0.12      1.12 o 
   4  -6   5        0.47        0.62      1.12 o 
  -4  -5   5        4.31        2.23      1.37 o 
  -3  -5   5       31.06       28.93      1.24 o 
  -2  -5   5       34.26       33.28      1.37 o 
  -1  -5   5        0.00       -0.50      0.99 o 
   0  -5   5        5.77        6.85      0.99 o 
   1  -5   5      161.40      141.92      2.86 o 
   2  -5   5      122.86      112.24      2.61 o 
   3  -5   5        0.44        0.25      0.87 o 
   4  -5   5        2.88        1.49      1.12 o 
   5  -5   5        7.33        6.95      0.37 o 
  -4  -4   5        1.06        1.37      1.24 o 
  -3  -4   5        1.75        1.12      0.37 o 
  -2  -4   5        0.01        0.37      0.87 o 
  -1  -4   5       25.10       29.92      1.37 o 
   0  -4   5       64.69       73.44     14.09 o 
   1  -4   5        5.14        4.10      0.25 o 
   2  -4   5       37.61       31.66      1.37 o 
   3  -4   5       53.23       45.94      1.74 o 
   4  -4   5        0.01        0.00      0.87 o 
   5  -4   5        8.84        9.19      0.37 o 
   6  -4   5       11.10       12.54      0.50 o 
  -5  -3   5        1.51        2.48      1.37 o 
  -4  -3   5        4.00        3.72      0.37 o 
  -3  -3   5       40.96       43.33      1.61 o 
  -2  -3   5       68.82       73.50      1.99 o 
  -1  -3   5      108.75      127.02      2.36 o 
   0  -3   5        1.92        0.84      0.57 o 
   1  -3   5        9.50        6.95      0.25 o 
   2  -3   5      307.37      267.44      3.23 o 
   3  -3   5      300.51      271.29      3.48 o 
   4  -3   5        3.15        3.23      0.25 o 
   5  -3   5        0.03       -0.99      0.99 o 
   6  -3   5        2.45        1.12      1.24 o 
  -5  -2   5       27.64       27.07      1.24 o 
  -4  -2   5        5.02        5.21      0.37 o 
  -3  -2   5       14.89       15.15      0.62 o 
  -2  -2   5        0.01       -0.50      0.87 o 
  -1  -2   5        4.40        4.72      0.25 o 
   0  -2   5       75.12       94.44     15.95 o 
   1  -2   5       68.45       63.82      1.49 o 
   2  -2   5        6.81        5.46      0.25 o 
   3  -2   5       54.59       42.84      1.49 o 
   4  -2   5      105.00       86.91      2.11 o 
   5  -2   5        0.12        0.99      0.87 o 
   6  -2   5       13.44       15.27      0.50 o 
  -5  -1   5       88.90       73.13      2.73 o 
  -4  -1   5        6.79        6.70      0.37 o 
  -3  -1   5        0.89        1.24      0.25 o 
  -2  -1   5       86.55      103.92      2.11 o 
  -1  -1   5      117.12      142.41      2.11 o 
   0  -1   5      132.08      159.10     20.42 o 
   1  -1   5        2.26        2.23      0.25 o 
   2  -1   5       12.60       17.26      0.62 o 
   3  -1   5      261.35      328.41      3.35 o 
   4  -1   5      447.00      383.53      4.10 o 
   5  -1   5       21.90       20.11      0.74 o 
   6  -1   5        1.90        1.49      0.37 o 
  -5   0   5       30.83       28.68      1.12 o 
  -4   0   5       92.45       92.25      2.48 o 
  -3   0   5       12.34       12.79      0.50 o 
  -2   0   5       39.14       44.57      1.37 o 
  -1   0   5       12.82       16.27      0.62 o 
   0   0   5      164.03      191.92     25.14 o 
   1   0   5       65.58       82.94      1.49 o 
   2   0   5      142.39      136.20      1.99 o 
   3   0   5        5.54        5.09      0.25 o 
   4   0   5       18.27       12.91      0.50 o 
   5   0   5       50.05       40.60      1.61 o 
   6   0   5        0.62        1.61      0.99 o 
   7   0   5        4.66        5.96      0.37 o 
  -6   1   5       31.25       32.65      1.49 o 
  -5   1   5       41.72       39.98      1.61 o 
  -4   1   5      314.70      288.80      4.10 o 
  -3   1   5        9.72       11.30      0.50 o 
  -2   1   5      100.03      110.01      1.99 o 
   0   1   5      166.39      205.18     22.78 o 
   1   1   5       82.61       84.55      1.49 o 
   2   1   5        0.00       -0.62      0.62 o 
   3   1   5       73.24       84.93      1.74 o 
   4   1   5       80.08       67.30      1.86 o 
   5   1   5      261.02      234.79      3.60 o 
   6   1   5       24.59       21.11      0.87 o 
   7   1   5        0.96        1.49      0.37 o 
  -6   2   5        1.04       -0.50      1.37 o 
  -5   2   5        6.31        6.58      0.37 o 
  -4   2   5       44.12       38.99      1.61 o 
  -3   2   5      137.98      138.56      2.48 o 
  -2   2   5       12.29       11.55      0.50 o 
  -1   2   5        2.93        4.47      0.25 o 
   0   2   5        1.67        0.59      0.48 o 
   1   2   5      756.91      765.82      4.10 o 
   2   2   5        0.13       -0.62      0.62 o 
   3   2   5      236.30      229.82      2.73 o 
   4   2   5        6.86        7.08      0.25 o 
   5   2   5        4.85        3.85      0.25 o 
   6   2   5       11.27       10.43      0.50 o 
   7   2   5        0.55       -0.74      1.24 o 
  -5   3   5      105.54      112.49      3.10 o 
  -4   3   5       26.37       24.71      0.99 o 
  -3   3   5      594.89      555.50      4.84 o 
  -2   3   5       16.00       20.98      0.87 o 
  -1   3   5      266.86      302.21      2.86 o 
   1   3   5      165.45      175.81      2.11 o 
   2   3   5      113.61      114.48      1.86 o 
   3   3   5        0.28        0.25      0.62 o 
   4   3   5       22.94       25.08      1.12 o 
   5   3   5       13.09       13.04      0.50 o 
   6   3   5       69.37       68.04      2.36 o 
   7   3   5       11.25       11.67      0.62 o 
  -5   4   5        1.80       -0.37      1.24 o 
  -4   4   5        0.74        0.74      0.25 o 
  -3   4   5       59.62       51.53      1.74 o 
  -2   4   5       93.84       92.62      1.99 o 
  -1   4   5        2.36        1.74      0.25 o 
   0   4   5      160.86      185.37      3.48 o 
   1   4   5       24.97       26.69      0.99 o 
   2   4   5      545.56      540.22      3.97 o 
   3   4   5        5.01        3.23      0.25 o 
   4   4   5      140.97      134.09      2.61 o 
   5   4   5       19.98       18.62      0.74 o 
   6   4   5        6.46        5.96      0.37 o 
  -5   5   5        0.00       -1.24      1.24 o 
  -4   5   5      113.17      113.73      2.86 o 
  -3   5   5       22.31       22.47      0.87 o 
  -2   5   5      476.17      401.78      4.10 o 
  -1   5   5       48.28       55.62      1.61 o 
   0   5   5      105.40      114.66      3.79 o 
   1   5   5       68.19       77.35      1.61 o 
   2   5   5       75.11       65.06      1.61 o 
   3   5   5      111.83      109.26      2.23 o 
   4   5   5        0.41        0.62      0.87 o 
   5   5   5        0.48        1.49      0.99 o 
   6   5   5        3.72        3.35      0.37 o 
  -5   6   5        2.79        2.98      0.37 o 
  -4   6   5       13.16       14.03      0.74 o 
  -3   6   5       17.15       16.76      0.74 o 
  -2   6   5       61.79       50.91      1.74 o 
  -1   6   5       73.56       70.40      1.86 o 
   0   6   5        0.52        0.80      0.57 o 
   1   6   5       93.06       92.38      1.99 o 
   2   6   5       23.12       20.36      0.87 o 
   3   6   5      100.70       96.35      2.23 o 
   4   6   5        0.07        1.12      0.87 o 
   5   6   5       38.26       39.86      1.49 o 
   6   6   5        9.10       12.54      0.50 o 
  -4   7   5        0.61        0.37      1.12 o 
  -3   7   5       30.06       31.54      1.12 o 
  -2   7   5       34.42       33.15      1.37 o 
  -1   7   5      174.67      150.23      2.73 o 
   0   7   5       50.83       54.41      1.24 o 
   1   7   5        9.26        9.81      0.50 o 
   2   7   5       82.28       84.93      2.11 o 
   3   7   5        8.91        7.82      0.37 o 
   4   7   5       41.08       40.23      1.74 o 
   5   7   5        0.69        1.49      1.24 o 
   6   7   5        0.08       -0.12      1.24 o 
  -4   8   5        4.25        3.60      0.37 o 
  -3   8   5       10.73       11.42      0.50 o 
  -2   8   5        3.93        4.35      0.37 o 
  -1   8   5       34.89       27.32      1.24 o 
   0   8   5       79.26       76.78      2.92 o 
   1   8   5        2.32        1.86      0.99 o 
   2   8   5        5.95        5.71      0.37 o 
   3   8   5        2.52        2.86      0.37 o 
   4   8   5        8.42        8.44      0.37 o 
   5   8   5        0.63        0.12      1.24 o 
  -3   9   5        0.75        1.12      1.24 o 
  -2   9   5        1.80       -0.25      1.24 o 
  -1   9   5       23.98       23.34      1.12 o 
   0   9   5       50.27       51.70      4.53 o 
   1   9   5       17.90       19.62      0.87 o 
   2   9   5        1.43        1.74      0.37 o 
   3   9   5       30.55       29.30      1.24 o 
   4   9   5        0.00       -1.12      1.37 o 
  -2  10   5        2.31        2.11      1.49 o 
  -1  10   5        2.32        1.61      1.37 o 
   0  10   5        9.67        9.35      0.62 o 
   1  10   5       50.69       50.16      1.99 o 
   2  10   5        2.19        1.74      0.37 o 
   3  10   5        0.20       -0.25      1.24 o 
  -1  11   5        0.69        1.24      1.24 o 
   0  11   5        4.97        5.11      1.43 o 
   1  11   5       14.68       15.77      0.62 o 
   2  11   5        3.32        1.86      1.61 o 
  -1  -7   6        0.20        1.99      1.24 o 
   0  -7   6       37.76       41.38      6.15 o 
   1  -7   6       47.49       47.31      1.99 o 
   2  -7   6        0.09        0.99      1.24 o 
   3  -7   6        0.25        1.61      1.24 o 
  -3  -6   6        0.22        0.12      1.37 o 
  -2  -6   6        5.03        3.97      0.37 o 
  -1  -6   6        8.27        9.68      0.50 o 
   0  -6   6        9.32        8.96      1.12 o 
   1  -6   6       40.79       37.37      1.61 o 
   2  -6   6       28.06       35.88      1.12 o 
   3  -6   6        5.52        6.33      0.37 o 
   4  -6   6        4.68        3.97      0.37 o 
  -3  -5   6        5.27        4.84      0.37 o 
  -1  -5   6        4.75        5.21      0.37 o 
   0  -5   6        1.00        1.21      0.74 o 
   1  -5   6       91.41       77.85      2.36 o 
   2  -5   6       78.26       74.74      2.36 o 
   3  -5   6        2.47        2.23      0.37 o 
   4  -5   6        0.06       -0.25      1.24 o 
   5  -5   6        1.42        0.25      1.37 o 
  -4  -4   6       10.45        9.31      0.50 o 
  -3  -4   6        2.72        2.48      0.37 o 
  -2  -4   6        5.35        5.34      0.37 o 
  -1  -4   6       54.76       61.46      1.99 o 
   0  -4   6       25.19       25.77      5.46 o 
   1  -4   6       73.59       65.68      1.99 o 
   2  -4   6       78.90       67.17      2.11 o 
   3  -4   6       96.89      107.65      2.48 o 
   4  -4   6        5.99        5.84      0.37 o 
   5  -4   6       14.45       13.91      0.50 o 
  -4  -3   6        7.37        6.21      0.37 o 
  -3  -3   6       26.28       24.96      1.24 o 
  -2  -3   6       44.15       48.80      1.86 o 
  -1  -3   6        0.54        0.62      0.99 o 
   0  -3   6       14.36       14.66      2.86 o 
   1  -3   6        3.37        2.98      0.25 o 
   2  -3   6      188.69      148.12      2.61 o 
   3  -3   6       44.67       38.99      1.61 o 
   4  -3   6       27.18       21.85      0.99 o 
   5  -3   6        2.81        0.99      1.12 o 
   6  -3   6        0.18        2.11      1.12 o 
  -5  -2   6        5.40        5.34      0.50 o 
  -4  -2   6        1.53        1.37      0.37 o 
  -3  -2   6       13.67       15.27      0.62 o 
  -2  -2   6        0.56        0.25      0.99 o 
  -1  -2   6        6.30        7.82      0.37 o 
   0  -2   6      157.01      175.10     26.82 o 
   1  -2   6       42.58       40.10      1.49 o 
   2  -2   6      178.36      154.58      2.61 o 
   3  -2   6       47.26       54.88      1.74 o 
   4  -2   6       81.18       64.56      1.99 o 
   5  -2   6        2.67        0.00      1.12 o 
   6  -2   6        7.47        7.70      0.37 o 
  -5  -1   6       45.24       39.61      1.61 o 
  -4  -1   6        1.26        1.12      1.12 o 
  -3  -1   6       19.58       20.86      0.87 o 
  -2  -1   6        5.89        7.57      0.25 o 
  -1  -1   6      155.66      180.53      2.61 o 
   0  -1   6       64.06       68.88      8.32 o 
   1  -1   6       35.74       37.50      1.24 o 
   2  -1   6       72.03       62.20      1.61 o 
   3  -1   6      282.92      217.90      2.98 o 
   4  -1   6       18.58       15.64      0.62 o 
   5  -1   6       41.77       36.01      1.61 o 
   6  -1   6        3.42        3.35      0.37 o 
  -5   0   6       18.53       16.27      0.99 o 
  -4   0   6        5.53        5.96      0.37 o 
  -3   0   6       13.10       13.78      0.50 o 
  -2   0   6       45.02       59.97      1.74 o 
   0   0   6       18.41       24.64      2.73 o 
   1   0   6       65.46       70.15      1.61 o 
   2   0   6       13.87       14.40      0.50 o 
   3   0   6      106.86       95.85      1.99 o 
   4   0   6        2.20        1.74      0.25 o 
   5   0   6       12.81       10.06      0.37 o 
   6   0   6        0.50        0.62      0.99 o 
  -5   1   6       22.06       19.24      0.87 o 
  -4   1   6      125.47      121.31      2.86 o 
  -3   1   6        2.83        2.86      0.25 o 
  -2   1   6       57.57       70.77      1.74 o 
  -1   1   6       21.59       28.43      1.12 o 
   0   1   6      187.67      223.44     18.44 o 
   1   1   6      147.15      154.21      2.11 o 
   2   1   6       65.03       73.75      1.61 o 
   3   1   6       86.65       86.29      1.86 o 
   4   1   6      225.04      169.60      2.86 o 
   5   1   6       32.47       25.08      1.12 o 
   6   1   6       14.25       12.91      0.50 o 
   7   1   6        0.60       -0.87      1.37 o 
  -5   2   6       29.59       26.20      1.12 o 
  -4   2   6       18.20       18.87      0.74 o 
  -3   2   6        0.31        0.99      0.87 o 
  -2   2   6       61.64       64.44      1.74 o 
  -1   2   6      239.60      306.18      3.10 o 
   0   2   6      156.76      196.39     15.64 o 
   1   2   6      137.01      143.78      1.99 o 
   2   2   6        7.76        7.20      0.25 o 
   3   2   6        0.19        0.00      0.74 o 
   4   2   6       15.98       14.03      0.50 o 
   5   2   6        0.55        0.00      0.99 o 
   6   2   6        0.23       -1.12      1.12 o 
   7   2   6        0.08        0.37      0.37 o 
  -5   3   6        0.78        1.74      1.24 o 
  -3   3   6      384.23      367.52      4.22 o 
  -2   3   6        0.26        0.87      0.74 o 
  -1   3   6      169.47      206.73      2.61 o 
   0   3   6       20.34       32.78      2.79 o 
   1   3   6       53.38       59.97      1.49 o 
   2   3   6       10.55       10.55      0.50 o 
   3   3   6       58.67       63.82      1.74 o 
   4   3   6       14.39       13.78      0.62 o 
   5   3   6       89.88       83.44      2.36 o 
   6   3   6       43.30       43.08      1.74 o 
   7   3   6        0.38        0.37      0.37 o 
  -5   4   6        0.10       -0.99      1.24 o 
  -4   4   6       26.62       24.58      0.99 o 
  -3   4   6       27.15       27.69      1.12 o 
  -2   4   6        3.21        3.97      0.25 o 
  -1   4   6       92.20      108.64      1.99 o 
   0   4   6      340.60      407.62     18.44 o 
   1   4   6      344.87      393.84      3.48 o 
   2   4   6       38.34       36.13      1.24 o 
   3   4   6       26.76       25.33      1.12 o 
   4   4   6        1.51        2.48      0.25 o 
   5   4   6        1.82        1.86      0.25 o 
   6   4   6        0.00       -1.24      1.24 o 
  -5   5   6       53.10       66.05      2.48 o 
  -4   5   6        5.35        5.09      0.37 o 
  -3   5   6       30.18       27.19      1.24 o 
  -2   5   6      707.02      694.18      5.46 o 
  -1   5   6       27.43       23.09      0.99 o 
   0   5   6      232.19      294.88      9.25 o 
   1   5   6        4.89        3.97      0.25 o 
   2   5   6        7.10        7.95      0.37 o 
   3   5   6        6.86        6.58      0.37 o 
   4   5   6       29.13       29.30      1.37 o 
   5   5   6        0.12        0.87      0.99 o 
   6   5   6       18.88       19.87      0.87 o 
  -5   6   6       10.92        9.93      0.50 o 
  -4   6   6        0.02       -0.25      1.12 o 
  -3   6   6       37.13       34.76      1.37 o 
  -2   6   6       33.32       35.26      1.49 o 
  -1   6   6        9.34       10.93      0.37 o 
   0   6   6       38.26       41.22      1.05 o 
   1   6   6       98.04      101.07      2.11 o 
   2   6   6      194.68      204.37      3.10 o 
   3   6   6        2.88        2.86      0.25 o 
   4   6   6        6.62        7.33      0.37 o 
   5   6   6        5.62        5.84      0.37 o 
   6   6   6        1.31        0.87      0.37 o 
  -4   7   6       78.95       96.60      2.86 o 
  -3   7   6       31.20       28.31      1.12 o 
  -2   7   6        0.65        0.37      0.25 o 
  -1   7   6      544.75      537.62      5.21 o 
   0   7   6       46.66       47.76      1.23 o 
   1   7   6      109.38      124.04      2.61 o 
   2   7   6       14.34       14.78      0.50 o 
   3   7   6        6.16        6.46      0.37 o 
   4   7   6        2.41        2.73      0.37 o 
   5   7   6        9.65       10.55      0.50 o 
   6   7   6        0.04        0.62      1.37 o 
  -4   8   6       19.05       19.74      0.74 o 
  -3   8   6        0.77        0.87      1.12 o 
  -2   8   6       76.13       72.51      2.36 o 
  -1   8   6       15.59       16.76      0.62 o 
   0   8   6       43.29       48.38      1.36 o 
   1   8   6        6.54        6.83      0.37 o 
   2   8   6        6.26        6.95      0.37 o 
   3   8   6       54.16       56.62      2.11 o 
   4   8   6       10.28        9.81      0.50 o 
   5   8   6        0.97        0.74      0.37 o 
  -3   9   6       68.33       80.58      2.86 o 
  -2   9   6       20.61       18.62      0.74 o 
  -1   9   6        1.07        1.49      1.12 o 
   0   9   6      194.59      200.05      2.68 o 
   1   9   6       19.40       20.73      0.74 o 
   2   9   6       19.67       19.49      0.87 o 
   3   9   6        3.02        0.87      1.37 o 
   4   9   6        4.47        4.10      0.37 o 
  -2  10   6        3.09        3.60      0.37 o 
  -1  10   6       72.99       70.77      2.61 o 
   0  10   6        1.72        1.55      0.88 o 
   2  10   6        0.88        0.87      1.24 o 
   3  10   6        0.04       -0.74      1.37 o 
   0  11   6        0.13       -0.82      1.04 o 
   1  11   6       46.64       45.19      1.74 o 
   2  11   6        5.81        6.46      0.50 o 
   0  -7   7        0.92        2.02      1.01 o 
   1  -7   7        0.56        1.99      1.24 o 
  -2  -6   7        8.82        8.57      0.50 o 
  -1  -6   7        3.10        1.86      1.49 o 
   0  -6   7        1.12        0.00      0.97 o 
   1  -6   7        0.00        0.00      0.37 o 
   2  -6   7       22.12       21.60      1.12 o 
   3  -6   7        3.51        5.71      0.37 o 
  -3  -5   7        2.76        1.99      0.37 o 
  -2  -5   7        0.73        0.37      1.37 o 
  -1  -5   7        8.66        8.94      0.37 o 
   0  -5   7        0.17        0.68      1.18 o 
   1  -5   7        7.27        7.08      0.37 o 
   2  -5   7        2.07        2.61      0.37 o 
   3  -5   7        0.01       -0.12      1.12 o 
   4  -5   7        0.24        1.49      1.12 o 
  -3  -4   7        0.02        0.62      1.24 o 
  -2  -4   7        2.57        2.23      1.24 o 
  -1  -4   7       31.99       33.52      1.37 o 
   0  -4   7       11.90       11.95      2.73 o 
   1  -4   7        7.36        6.08      0.37 o 
   2  -4   7        0.28        0.25      0.99 o 
   3  -4   7       42.51       56.62      2.11 o 
   4  -4   7        0.68        1.24      1.12 o 
   5  -4   7       28.51       36.13      1.24 o 
  -4  -3   7        5.46        5.21      0.50 o 
  -3  -3   7       77.78       70.90      2.61 o 
  -2  -3   7        0.16        0.25      0.99 o 
  -1  -3   7       31.54       39.11      1.49 o 
   0  -3   7       13.78       13.72      2.30 o 
   1  -3   7       25.52       21.73      0.87 o 
   2  -3   7       22.24       23.09      0.87 o 
   3  -3   7       31.05       34.14      1.37 o 
   4  -3   7        0.67        0.00      1.12 o 
   5  -3   7        0.48       -0.12      1.37 o 
  -4  -2   7        4.10        3.35      0.37 o 
  -3  -2   7       36.44       36.50      1.37 o 
  -2  -2   7        0.27        0.74      0.99 o 
  -1  -2   7       33.29       35.14      1.49 o 
   0  -2   7      201.97      222.69     34.52 o 
   1  -2   7       48.12       42.34      1.49 o 
   2  -2   7       63.57       56.74      1.74 o 
   3  -2   7       11.06        8.82      0.37 o 
   4  -2   7       11.05       11.05      0.50 o 
   5  -2   7        0.02       -0.50      0.99 o 
   6  -2   7       12.68       17.13      0.74 o 
  -5  -1   7        0.46        0.62      1.37 o 
  -4  -1   7       57.33       49.66      2.23 o 
  -3  -1   7       11.50       11.80      0.50 o 
  -2  -1   7      290.27      330.27      4.22 o 
  -1  -1   7        0.12        0.50      0.25 o 
   0  -1   7      252.55      284.25     36.44 o 
   1  -1   7       10.88       10.31      0.37 o 
   2  -1   7       85.46       72.26      1.86 o 
   3  -1   7       37.14       39.11      1.49 o 
   4  -1   7       39.42       42.09      1.74 o 
   5  -1   7        0.00       -0.99      0.99 o 
   6  -1   7        0.19        1.49      1.12 o 
  -5   0   7       13.16       11.42      0.62 o 
  -4   0   7       17.97       17.38      0.74 o 
  -3   0   7       11.25       10.80      0.37 o 
  -2   0   7       39.55       42.59      1.61 o 
  -1   0   7        1.11        1.12      0.87 o 
   0   0   7      252.57      273.96     32.65 o 
   1   0   7      844.00      832.13      5.34 o 
   2   0   7      110.69       87.41      1.99 o 
   3   0   7      190.58      165.26      2.73 o 
   4   0   7       32.55       28.81      1.12 o 
   5   0   7        1.43        0.12      1.12 o 
   6   0   7        0.23        0.74      0.37 o 
  -5   1   7        5.68        5.96      0.50 o 
  -4   1   7        1.59        1.24      1.12 o 
  -3   1   7       97.78      100.94      2.48 o 
  -2   1   7       12.73       13.53      0.62 o 
  -1   1   7      556.49      681.52      4.97 o 
   0   1   7        9.72       11.93      1.06 o 
   1   1   7      272.70      280.85      3.10 o 
   2   1   7        9.38        9.81      0.37 o 
   3   1   7       49.19       42.46      1.49 o 
   4   1   7       33.56       29.55      1.37 o 
   5   1   7        6.76        6.95      0.37 o 
   6   1   7        3.88        4.35      0.37 o 
  -5   2   7       39.11       33.90      1.74 o 
  -4   2   7       21.12       19.74      0.87 o 
  -3   2   7       99.54       95.23      2.48 o 
  -2   2   7       32.23       29.55      1.37 o 
  -1   2   7       17.58       20.24      0.74 o 
   0   2   7       17.91       22.08      1.49 o 
   1   2   7      442.01      422.02      3.72 o 
   2   2   7     1094.96     1027.93      5.96 o 
   3   2   7       83.21       73.01      1.86 o 
   4   2   7      167.03      150.61      2.73 o 
   5   2   7       18.87       18.00      0.62 o 
   6   2   7        3.86        3.97      0.37 o 
  -5   3   7       31.79       41.72      1.49 o 
  -4   3   7        3.23        3.48      0.37 o 
  -3   3   7       44.28       51.15      1.86 o 
  -2   3   7       21.15       22.60      0.87 o 
  -1   3   7        2.63        3.60      0.25 o 
   0   3   7      331.94      406.86     25.89 o 
   1   3   7       68.56       67.17      1.61 o 
   2   3   7       26.18       26.94      1.12 o 
   3   3   7        7.37        6.08      0.25 o 
   4   3   7        7.34        6.58      0.25 o 
   5   3   7       17.21       15.77      0.62 o 
   6   3   7        0.06       -0.87      1.12 o 
  -5   4   7        1.63        1.49      0.37 o 
  -4   4   7      121.33      118.82      2.98 o 
  -3   4   7       10.13       10.43      0.37 o 
  -2   4   7      134.75      139.80      2.61 o 
  -1   4   7       25.06       27.44      1.12 o 
   0   4   7       23.39       24.38      0.99 o 
   1   4   7        9.25       10.31      0.37 o 
   2   4   7      148.27      152.97      2.48 o 
   3   4   7      413.91      395.45      4.22 o 
   4   4   7       22.55       18.87      0.74 o 
   5   4   7       60.22       61.09      2.23 o 
   6   4   7        3.18        3.35      0.37 o 
  -5   5   7        0.83       -1.24      1.37 o 
  -4   5   7       74.94       64.07      2.48 o 
  -3   5   7        4.98        3.97      0.37 o 
  -2   5   7      109.01      124.16      2.61 o 
  -1   5   7       12.02       12.29      0.50 o 
   0   5   7        1.13        0.67      0.62 o 
   1   5   7       53.90       63.45      1.74 o 
   2   5   7       67.16       73.63      1.86 o 
   3   5   7        0.81       -0.87      0.99 o 
   4   5   7        2.26        1.86      0.99 o 
   5   5   7        1.63        1.24      1.12 o 
   6   5   7        5.87        5.84      0.37 o 
  -4   6   7        9.69       11.17      0.50 o 
  -3   6   7      130.91      116.46      2.86 o 
  -2   6   7        1.44        0.50      0.99 o 
  -1   6   7       41.81       41.47      1.61 o 
   0   6   7        2.17        1.97      0.74 o 
   1   6   7       52.13       47.18      1.61 o 
   2   6   7        0.79        0.99      0.25 o 
   3   6   7       11.86       11.80      0.50 o 
   4   6   7       68.08       66.43      2.11 o 
   5   6   7        4.75        5.09      0.37 o 
   6   6   7       13.71       15.02      0.62 o 
  -4   7   7        0.02       -1.49      1.49 o 
  -3   7   7       78.62       77.23      2.48 o 
  -2   7   7       30.39       25.20      0.99 o 
  -1   7   7       50.74       58.60      1.99 o 
   0   7   7       16.10       17.82      0.53 o 
   1   7   7        3.69        3.60      0.25 o 
   2   7   7        6.25        7.20      0.37 o 
   3   7   7       24.66       23.84      1.12 o 
   4   7   7        0.15       -0.50      0.99 o 
   5   7   7        0.02       -0.87      1.37 o 
  -3   8   7       19.26       19.62      0.87 o 
  -2   8   7       58.56       49.04      1.99 o 
  -1   8   7        0.94        0.99      0.37 o 
   0   8   7        8.74        9.15      0.43 o 
   1   8   7        0.02       -1.12      1.12 o 
   2   8   7       40.25       36.50      1.61 o 
   3   8   7        7.81        7.70      0.37 o 
   4   8   7        1.91        0.74      1.24 o 
   5   8   7        9.63       11.80      0.50 o 
  -3   9   7        0.69        1.49      1.37 o 
  -2   9   7       28.28       24.83      1.12 o 
  -1   9   7       21.59       18.13      0.87 o 
   0   9   7        2.91        4.11      0.26 o 
   1   9   7        0.64       -0.99      1.24 o 
   2   9   7        2.69        2.23      1.24 o 
   3   9   7        1.82        2.36      1.24 o 
   4   9   7        7.94        7.33      0.50 o 
  -2  10   7       17.13       17.63      0.74 o 
  -1  10   7       20.70       19.49      0.87 o 
   0  10   7        2.26        2.40      0.99 o 
   1  10   7       10.18       10.18      0.50 o 
   2  10   7        0.48       -1.37      1.37 o 
   3  10   7       13.59       14.15      0.50 o 
   0  11   7        4.89        4.99      0.37 o 
   1  11   7        0.14        1.49      1.37 o 
   2  11   7        0.26        0.87      1.24 o 
   0  -6   8       11.63       11.66      2.17 o 
   1  -6   8        3.45        2.11      1.49 o 
   2  -6   8        0.05       -1.37      1.37 o 
  -2  -5   8       45.25       40.35      1.49 o 
  -1  -5   8        5.03        6.95      0.50 o 
   0  -5   8       42.72       40.24      5.15 o 
   1  -5   8        4.74        3.85      0.37 o 
   2  -5   8        0.06        1.49      1.24 o 
   3  -5   8        0.02       -0.12      1.24 o 
  -3  -4   8        3.69        2.23      1.49 o 
  -2  -4   8        0.10       -1.49      1.49 o 
  -1  -4   8        3.01        1.86      1.49 o 
   0  -4   8       16.65       17.86      3.10 o 
   1  -4   8       19.32       18.00      0.62 o 
   2  -4   8        6.01        4.97      0.37 o 
   3  -4   8        2.90        2.98      0.37 o 
   4  -4   8       16.14       21.36      0.74 o 
  -3  -3   8        8.90        7.95      0.50 o 
  -2  -3   8       39.08       41.10      1.61 o 
  -1  -3   8      178.39      198.16      3.72 o 
   0  -3   8        1.22        1.12      0.79 o 
   1  -3   8      112.86       98.09      2.61 o 
   2  -3   8        8.20        7.82      0.37 o 
   3  -3   8        2.67        1.49      1.24 o 
   4  -3   8        0.47       -0.12      1.24 o 
   5  -3   8       39.97       52.77      1.86 o 
  -4  -2   8       65.82       53.26      2.11 o 
  -3  -2   8       48.29       40.60      1.61 o 
  -2  -2   8        6.97        7.95      0.50 o 
  -1  -2   8        3.62        3.60      0.37 o 
   0  -2   8        2.18        3.70      1.43 o 
   1  -2   8       30.70       28.56      0.99 o 
   2  -2   8       16.64       14.15      0.62 o 
   3  -2   8        9.19        8.69      0.50 o 
   4  -2   8       27.56       28.31      1.12 o 
   5  -2   8       10.48       14.53      0.50 o 
  -4  -1   8        0.55        0.37      1.37 o 
  -3  -1   8       39.39       37.50      1.49 o 
  -2  -1   8       31.40       31.41      1.12 o 
  -1  -1   8       44.50       49.91      1.86 o 
   0  -1   8      322.79      357.56     53.08 o 
   1  -1   8        0.95        1.37      0.87 o 
   2  -1   8      111.46      104.17      2.36 o 
   3  -1   8       18.31       16.02      0.87 o 
   4  -1   8        0.53        0.87      0.99 o 
   5  -1   8        0.21        1.24      1.12 o 
   6  -1   8       41.64       52.15      2.11 o 
  -4   0   8       21.93       19.99      0.87 o 
  -3   0   8      126.50      110.63      2.86 o 
  -2   0   8      218.85      218.27      3.48 o 
  -1   0   8        7.98        9.68      0.37 o 
   0   0   8       41.34       43.56      5.96 o 
   1   0   8        0.01        0.50      0.87 o 
   2   0   8       70.09       57.24      1.74 o 
   3   0   8       29.28       26.07      0.99 o 
   4   0   8        6.31        5.96      0.37 o 
   5   0   8       33.88       35.39      1.49 o 
   6   0   8        2.13        2.98      0.37 o 
  -4   1   8        0.00        0.25      1.24 o 
  -3   1   8        8.61        9.19      0.37 o 
  -2   1   8      112.40      105.91      2.48 o 
  -1   1   8      152.54      161.04      2.73 o 
   0   1   8       16.01       17.79      2.23 o 
   1   1   8      172.00      174.45      2.73 o 
   2   1   8        1.95        2.36      0.25 o 
   3   1   8       37.00       37.00      1.49 o 
   4   1   8       21.96       21.98      0.74 o 
   5   1   8        1.01        1.12      0.25 o 
   6   1   8        3.62        3.48      0.37 o 
  -4   2   8       79.63       66.55      2.48 o 
  -3   2   8       98.63       94.11      2.61 o 
  -2   2   8      194.94      184.01      3.10 o 
  -1   2   8      472.74      480.87      4.59 o 
   0   2   8       16.35       18.02      1.49 o 
   1   2   8       43.51       42.84      1.49 o 
   2   2   8        9.65       12.29      0.50 o 
   3   2   8      116.05       95.36      2.23 o 
   4   2   8       75.78       66.05      2.11 o 
   5   2   8        0.64        1.49      0.99 o 
   6   2   8        7.45        8.44      0.37 o 
  -4   3   8        1.60        1.99      0.37 o 
  -3   3   8        7.94        7.20      0.37 o 
  -2   3   8      121.96      127.39      2.73 o 
  -1   3   8      159.17      169.36      2.86 o 
   0   3   8      355.73      367.03     31.60 o 
   1   3   8        0.35        1.12      0.74 o 
   2   3   8       26.70       22.72      0.99 o 
   3   3   8        0.78        0.50      0.25 o 
   4   3   8       12.00       10.93      0.50 o 
   5   3   8        9.62        8.82      0.37 o 
   6   3   8        0.41        0.00      1.12 o 
  -4   4   8        0.14        0.87      1.24 o 
  -3   4   8       90.26       84.93      2.48 o 
  -2   4   8       85.15       89.40      2.36 o 
  -1   4   8      311.36      315.00      3.72 o 
   0   4   8      456.28      465.06     37.43 o 
   1   4   8       36.84       39.11      1.49 o 
   2   4   8        1.37        1.49      0.25 o 
   3   4   8       66.32       70.15      1.99 o 
   4   4   8       81.73       75.74      2.23 o 
   5   4   8       83.09       78.84      2.61 o 
   6   4   8        0.02       -0.37      1.12 o 
  -4   5   8        3.11        2.98      0.37 o 
  -3   5   8       12.60       13.91      0.62 o 
  -2   5   8       10.52        9.31      0.37 o 
  -1   5   8      196.90      225.48      3.35 o 
   0   5   8       99.48       96.40      5.34 o 
   1   5   8      242.24      237.27      3.35 o 
   2   5   8        0.17       -0.50      0.87 o 
   3   5   8       20.65       16.89      0.74 o 
   4   5   8        2.29        1.99      0.25 o 
   5   5   8        9.64       10.31      0.37 o 
   6   5   8        1.53        1.61      0.37 o 
  -4   6   8        5.32        6.21      0.37 o 
  -3   6   8        9.00        8.69      0.37 o 
  -2   6   8       65.99       69.28      2.23 o 
  -1   6   8       11.08       14.53      0.62 o 
   0   6   8      327.42      339.30     21.36 o 
   1   6   8      258.82      258.88      3.60 o 
   2   6   8       25.95       25.95      0.99 o 
   3   6   8        1.26        1.24      0.99 o 
   4   6   8       61.74       69.65      2.36 o 
   5   6   8       23.49       33.65      1.24 o 
   6   6   8       40.12       42.71      1.86 o 
  -4   7   8        8.68        8.57      0.50 o 
  -3   7   8        3.32        3.35      0.37 o 
  -2   7   8        8.44        9.19      0.37 o 
  -1   7   8        0.14       -0.50      1.12 o 
   0   7   8       56.00       60.75      3.10 o 
   1   7   8       31.11       28.18      1.24 o 
   2   7   8       57.78       58.73      2.11 o 
   3   7   8        3.30        2.61      0.37 o 
   4   7   8       35.11       33.77      1.37 o 
   5   7   8        5.52        6.58      0.37 o 
  -3   8   8        6.19        6.83      0.50 o 
  -2   8   8       29.37       28.43      1.12 o 
  -1   8   8       34.59       31.04      1.37 o 
   0   8   8        0.53        0.68      0.79 o 
   1   8   8      164.44      148.12      3.23 o 
   2   8   8      132.37      130.37      3.10 o 
   3   8   8        5.54        5.96      0.37 o 
   4   8   8        0.03        0.50      1.12 o 
   5   8   8       18.88       21.11      0.99 o 
  -2   9   8        5.02        4.72      0.37 o 
  -1   9   8        0.09       -1.12      1.12 o 
   0   9   8        8.46        8.44      0.30 o 
   1   9   8        1.40        0.12      1.37 o 
   2   9   8        7.42        6.33      0.37 o 
   3   9   8        8.46        8.44      0.50 o 
   4   9   8        3.54        1.49      1.49 o 
  -1  10   8       20.89       22.22      0.99 o 
   0  10   8       13.97       15.52      0.44 o 
   1  10   8        1.97        1.61      0.37 o 
   2  10   8       43.02       41.35      1.74 o 
   3  10   8       57.61       53.89      2.36 o 
   1  11   8        4.54        4.10      0.50 o 
   0  -5   9        0.29       -0.50      1.05 o 
   1  -5   9       11.50       11.42      0.50 o 
   2  -5   9        2.80        1.37      1.49 o 
  -2  -4   9       33.77       31.41      1.24 o 
  -1  -4   9       24.14       25.58      0.99 o 
   0  -4   9        6.46        5.67      0.56 o 
   1  -4   9       18.41       17.88      0.74 o 
   2  -4   9       45.74       62.70      2.48 o 
   3  -4   9        1.46       -0.37      1.24 o 
   4  -4   9        1.71        2.48      0.37 o 
  -3  -3   9        5.91        1.99      1.74 o 
  -2  -3   9        2.20        2.36      0.37 o 
  -1  -3   9        2.49        2.23      1.37 o 
   0  -3   9       40.17       43.52      7.64 o 
   1  -3   9       11.16        8.57      0.50 o 
   2  -3   9       19.20       23.34      0.99 o 
   3  -3   9        1.48        1.99      0.37 o 
   4  -3   9        0.02        0.87      1.24 o 
  -3  -2   9        0.04        1.74      1.49 o 
  -2  -2   9        0.95        1.12      1.24 o 
  -1  -2   9       57.53       63.57      2.36 o 
   0  -2   9       28.02       25.69      4.97 o 
   1  -2   9       10.53        9.93      0.37 o 
   2  -2   9       60.65       53.26      2.11 o 
   3  -2   9       73.49       92.00      2.61 o 
   4  -2   9       10.82       10.43      0.50 o 
   5  -2   9        0.02        0.25      1.37 o 
  -3  -1   9       50.03       44.20      1.99 o 
  -2  -1   9        5.32        5.34      0.37 o 
  -1  -1   9        9.60       11.55      0.50 o 
   0  -1   9        1.41        0.97      0.31 o 
   1  -1   9       62.14       50.78      1.86 o 
   2  -1   9       93.93       77.35      2.23 o 
   3  -1   9        7.25       11.30      0.37 o 
   4  -1   9        1.19        0.00      1.12 o 
   5  -1   9        2.51        1.74      1.24 o 
  -4   0   9       13.12       11.80      0.50 o 
  -3   0   9        5.31        6.21      0.37 o 
  -2   0   9        1.30        0.99      0.37 o 
  -1   0   9        5.65        5.21      0.37 o 
   0   0   9       92.96       88.58     10.43 o 
   1   0   9       40.58       29.67      1.24 o 
   2   0   9       27.18       26.45      1.12 o 
   3   0   9       40.42       35.39      1.49 o 
   4   0   9       71.98       65.06      2.36 o 
   5   0   9        5.06        4.72      0.37 o 
   6   0   9        1.35       -0.37      1.37 o 
  -4   1   9        1.59        0.12      1.49 o 
  -3   1   9        4.88        4.22      0.37 o 
  -2   1   9      120.14      115.47      2.73 o 
  -1   1   9        0.54        1.24      0.99 o 
   0   1   9       31.89       39.50      4.66 o 
   1   1   9       59.22       54.51      1.74 o 
   2   1   9       21.95       17.38      0.74 o 
   3   1   9      178.17      208.34      3.35 o 
   4   1   9        0.36        1.12      0.99 o 
   5   1   9        6.60        6.95      0.37 o 
   6   1   9        5.55        6.21      0.37 o 
  -4   2   9        9.92        9.56      0.50 o 
  -3   2   9       15.82       16.27      0.74 o 
  -2   2   9       23.63       23.96      0.99 o 
  -1   2   9       39.14       42.34      1.61 o 
   0   2   9       46.39       47.96      2.17 o 
   1   2   9      179.69      158.06      2.86 o 
   2   2   9      126.15      104.42      2.36 o 
   3   2   9       35.44       36.88      1.37 o 
   4   2   9        1.59        1.37      0.25 o 
   5   2   9       42.63       44.08      1.74 o 
   6   2   9        0.10       -0.50      1.24 o 
  -4   3   9        2.28        3.60      0.37 o 
  -3   3   9        0.20       -1.24      1.24 o 
  -2   3   9       13.93       12.66      0.50 o 
  -1   3   9      269.38      265.46      3.72 o 
   0   3   9        6.71        5.31      0.50 o 
   1   3   9       52.16       52.77      1.74 o 
   2   3   9       90.66       85.92      2.11 o 
   3   3   9        0.01       -0.37      0.87 o 
   4   3   9       91.20       77.60      2.36 o 
   5   3   9        0.02       -0.50      1.12 o 
   6   3   9        3.18        4.22      0.37 o 
  -4   4   9        0.05        0.62      1.37 o 
  -3   4   9       25.65       25.08      1.12 o 
  -2   4   9        0.01       -0.37      0.99 o 
  -1   4   9       17.17       20.36      0.87 o 
   0   4   9      121.37      122.36     16.27 o 
   1   4   9       95.61       90.64      2.23 o 
   2   4   9      222.68      194.68      3.10 o 
   3   4   9      202.67      180.41      3.23 o 
   4   4   9        9.12        9.31      0.37 o 
   5   4   9        0.96        1.12      1.24 o 
   6   4   9       14.67       17.26      0.74 o 
  -4   5   9       49.30       55.62      2.23 o 
  -3   5   9        0.11       -0.99      1.24 o 
  -2   5   9        2.25        2.11      0.37 o 
  -1   5   9        0.06        0.50      0.25 o 
   0   5   9      347.92      333.56     27.07 o 
   1   5   9       71.97       65.43      1.99 o 
   2   5   9       42.97       43.21      1.74 o 
   3   5   9       21.71       20.98      0.87 o 
   4   5   9        3.84        4.22      0.37 o 
   5   5   9       17.99       20.73      0.87 o 
   6   5   9        0.04       -0.50      1.24 o 
  -3   6   9        1.57        1.12      0.37 o 
  -2   6   9       37.08       39.36      1.37 o 
  -1   6   9       10.89       10.18      0.50 o 
   0   6   9        6.34        7.40      0.31 o 
   1   6   9       85.09       80.58      2.23 o 
   2   6   9       47.09       48.67      1.86 o 
   3   6   9      117.75      113.98      2.73 o 
   4   6   9      125.42      122.42      3.10 o 
   5   6   9        0.17        1.12      1.12 o 
  -3   7   9       33.32       33.52      1.49 o 
  -2   7   9       10.13       10.43      0.37 o 
  -1   7   9       15.60       16.14      0.74 o 
   0   7   9       43.69       48.95      1.36 o 
   1   7   9      210.20      194.31      3.48 o 
   2   7   9      105.63       95.73      2.61 o 
   3   7   9       19.92       18.25      0.74 o 
   4   7   9        0.84        0.99      1.12 o 
   5   7   9        2.36        1.99      1.37 o 
  -3   8   9       23.39       25.08      0.99 o 
  -2   8   9        0.00        0.99      1.24 o 
  -1   8   9       31.94       36.88      1.49 o 
   0   8   9        2.64        2.87      1.18 o 
   1   8   9        8.39        7.70      0.37 o 
   2   8   9       21.31       20.98      0.87 o 
   3   8   9        7.39        7.20      0.37 o 
   4   8   9       30.79       31.91      1.24 o 
   5   8   9       38.13       42.71      1.86 o 
  -2   9   9       18.33       18.38      0.62 o 
  -1   9   9       12.65       11.55      0.50 o 
   0   9   9       18.17       18.94      0.53 o 
   1   9   9       58.16       57.49      2.23 o 
   2   9   9       65.89       56.99      2.36 o 
   3   9   9       50.86       43.95      1.86 o 
   4   9   9        4.77        3.97      0.37 o 
  -1  10   9        4.45        4.72      0.50 o 
   0  10   9       16.49       16.30      0.74 o 
   1  10   9        0.85       -1.24      1.49 o 
   2  10   9       11.10        9.68      0.50 o 
   3  10   9        4.99        5.21      0.50 o 
   0  -4  10       16.61       17.09      3.97 o 
   1  -4  10        2.65        2.61      0.37 o 
   2  -4  10       16.17       17.75      0.50 o 
  -2  -3  10       11.63       12.42      0.50 o 
  -1  -3  10       51.81       52.89      2.23 o 
   0  -3  10        0.55        1.11      0.92 o 
   1  -3  10       21.05       18.13      0.74 o 
   2  -3  10        6.82        7.20      0.37 o 
   3  -3  10        0.26        0.37      1.12 o 
   4  -3  10        4.34        4.59      0.37 o 
  -2  -2  10       67.42       70.77      2.73 o 
  -1  -2  10        2.83        0.99      1.49 o 
   0  -2  10       36.88       37.52      6.15 o 
   1  -2  10       29.94       26.57      1.12 o 
   2  -2  10        4.80        5.09      0.37 o 
   3  -2  10       25.19       32.41      1.24 o 
   4  -2  10       19.56       21.11      0.74 o 
  -3  -1  10        0.59       -0.99      1.49 o 
  -2  -1  10       16.62       15.77      0.62 o 
  -1  -1  10       12.79       14.15      0.50 o 
   0  -1  10      200.72      200.61     28.74 o 
   1  -1  10        8.70        8.32      0.37 o 
   2  -1  10       93.96       93.49      2.61 o 
   3  -1  10       38.09       39.86      1.74 o 
   4  -1  10        2.90        3.10      0.37 o 
   5  -1  10        8.93       10.18      0.50 o 
  -3   0  10       25.01       22.35      0.87 o 
  -2   0  10        0.90        0.87      1.24 o 
  -1   0  10      102.14      111.37      2.86 o 
   0   0  10        3.34        2.74      0.26 o 
   1   0  10       56.77       50.29      1.99 o 
   2   0  10       19.49       19.00      0.87 o 
   3   0  10        1.08        1.61      0.25 o 
   4   0  10       30.75       33.65      1.49 o 
   5   0  10        4.13        4.59      0.37 o 
  -3   1  10       10.12        9.44      0.50 o 
  -2   1  10        7.28        7.57      0.37 o 
  -1   1  10       64.08       68.04      2.23 o 
   0   1  10       10.51       12.33      1.68 o 
   1   1  10      407.09      399.92      4.59 o 
   2   1  10       32.78       26.57      1.12 o 
   3   1  10      108.53      117.33      2.73 o 
   4   1  10       44.30       45.94      1.86 o 
   5   1  10        2.44        2.98      0.37 o 
  -3   2  10       17.92       18.00      0.62 o 
  -2   2  10       21.16       17.51      0.74 o 
  -1   2  10       37.53       36.38      1.61 o 
   0   2  10       53.67       56.29      6.21 o 
   1   2  10        0.14       -0.62      0.99 o 
   2   2  10       28.38       23.84      1.12 o 
   3   2  10        5.36        4.84      0.37 o 
   4   2  10       15.16       19.00      0.74 o 
   5   2  10       24.10       27.56      1.12 o 
   6   2  10        0.10       -0.37      1.12 o 
  -3   3  10        6.62        5.46      0.37 o 
  -2   3  10       18.16       16.89      0.74 o 
  -1   3  10       38.87       44.82      1.74 o 
   0   3  10       35.86       41.00      2.55 o 
   1   3  10       15.98       19.74      0.87 o 
   2   3  10      334.19      331.51      4.22 o 
   3   3  10       37.20       34.02      1.37 o 
   4   3  10       32.40       30.42      1.61 o 
   5   3  10       15.32       17.01      0.74 o 
   6   3  10        0.46       -0.62      1.24 o 
  -3   4  10        2.32        0.62      1.24 o 
  -2   4  10       80.11       79.21      2.61 o 
  -1   4  10        0.50        0.25      1.12 o 
   0   4  10       80.19       80.45      7.51 o 
   1   4  10       16.14       15.02      0.62 o 
   2   4  10        0.60        0.99      0.99 o 
   3   4  10       11.04        9.44      0.37 o 
   4   4  10        2.79        3.60      0.37 o 
   5   4  10        6.39        8.07      0.37 o 
   6   4  10       10.76       11.17      0.62 o 
  -3   5  10        8.44       10.06      0.50 o 
  -2   5  10       21.33       20.36      0.74 o 
  -1   5  10        1.27        0.62      0.37 o 
   0   5  10       56.80       59.75      2.92 o 
   1   5  10        0.00        1.37      0.99 o 
   2   5  10       21.54       27.44      1.12 o 
   3   5  10      121.80      125.15      2.86 o 
   4   5  10       15.99       18.13      0.62 o 
   5   5  10        3.38        3.85      0.37 o 
  -3   6  10        4.82        3.60      0.50 o 
  -2   6  10        6.87        6.33      0.37 o 
  -1   6  10       96.87       98.34      2.73 o 
   0   6  10        5.26        7.66      0.43 o 
   1   6  10       34.88       34.64      1.49 o 
   2   6  10       13.76       13.41      0.50 o 
   3   6  10        0.06        0.00      1.12 o 
   4   6  10       10.77       14.03      0.50 o 
   5   6  10        2.00        1.86      1.24 o 
  -3   7  10       52.87       52.40      1.99 o 
  -2   7  10       26.38       29.92      1.24 o 
  -1   7  10       25.37       25.83      1.12 o 
   0   7  10        4.80        4.45      1.06 o 
   1   7  10       21.73       20.11      0.99 o 
   2   7  10        3.08        2.61      0.37 o 
   3   7  10       14.03       15.64      0.87 o 
   4   7  10       32.91       33.15      1.24 o 
   5   7  10        3.36        3.35      0.37 o 
  -2   8  10        1.07        2.23      1.37 o 
  -1   8  10        4.75        4.84      0.37 o 
   0   8  10       35.59       37.19      2.23 o 
   1   8  10        3.89        4.59      0.37 o 
   2   8  10        5.17        1.99      1.37 o 
   3   8  10       11.21       10.93      0.50 o 
   4   8  10        0.12        1.37      1.12 o 
  -1   9  10       18.46       20.86      0.74 o 
   0   9  10        8.25        7.28      0.74 o 
   1   9  10        2.40        2.11      1.37 o 
   2   9  10        1.44       -0.25      1.37 o 
   3   9  10        0.00       -1.24      1.24 o 
   4   9  10        5.12        5.09      0.50 o 
   0  10  10        2.08        1.51      0.36 o 
   1  10  10        5.81        4.35      0.50 o 
   2  10  10        0.60        0.74      1.37 o 
   0  -3  11        0.70        1.79      0.95 o 
   1  -3  11        0.82        0.74      0.37 o 
   2  -3  11        4.73        2.48      1.49 o 
  -1  -2  11       22.18       26.32      1.12 o 
   0  -2  11        0.08        1.20      0.92 o 
   1  -2  11        4.94        5.46      0.37 o 
   2  -2  11        5.57        6.33      0.37 o 
   3  -2  11        0.52        0.37      1.24 o 
  -2  -1  11       21.01       23.34      0.99 o 
  -1  -1  11        2.76        2.98      0.37 o 
   0  -1  11        1.39        1.82      1.06 o 
   1  -1  11        1.07        0.62      1.12 o 
   2  -1  11        5.46        6.46      0.37 o 
   3  -1  11        3.99        3.97      0.37 o 
   4  -1  11       14.08       15.52      0.74 o 
  -2   0  11       24.63       23.34      0.87 o 
  -1   0  11       56.42       64.44      2.48 o 
   0   0  11       20.06       24.97      3.10 o 
   1   0  11        7.38        5.96      0.37 o 
   2   0  11        0.97        0.99      1.12 o 
   3   0  11        0.61        1.61      1.12 o 
   4   0  11        0.01       -1.12      1.12 o 
   5   0  11        0.00       -0.50      1.24 o 
  -3   1  11        3.02        2.48      0.50 o 
  -2   1  11       81.48       75.99      2.73 o 
  -1   1  11       35.80       40.48      1.61 o 
   0   1  11        3.95        4.13      0.37 o 
   1   1  11        0.02       -0.12      0.37 o 
   2   1  11        3.30        3.23      0.37 o 
   3   1  11        0.10        0.12      0.37 o 
   4   1  11       13.89       14.28      0.50 o 
   5   1  11        5.50        6.83      0.37 o 
  -3   2  11        0.13       -0.74      1.37 o 
  -2   2  11       16.71       14.40      0.74 o 
  -1   2  11       92.10       89.64      2.73 o 
   0   2  11      149.98      162.49     24.77 o 
   2   2  11       20.33       20.61      0.87 o 
   3   2  11        0.03        1.24      0.99 o 
   4   2  11        3.56        3.10      0.37 o 
   5   2  11        0.33       -0.12      1.12 o 
  -3   3  11        4.35        2.61      1.49 o 
  -2   3  11        0.19        0.37      1.37 o 
  -1   3  11      105.52      100.45      2.86 o 
   0   3  11        5.30        7.78      1.43 o 
   3   3  11        7.46        7.70      0.37 o 
   4   3  11        8.25        7.70      0.37 o 
   5   3  11       28.22       29.80      1.24 o 
  -3   4  11        7.53        8.82      0.50 o 
  -2   4  11        2.54        2.86      0.37 o 
  -1   4  11       14.91       14.28      0.62 o 
   0   4  11       97.21       95.68     12.91 o 
   3   4  11        5.52        5.21      0.37 o 
   4   4  11        0.00        0.12      1.12 o 
   5   4  11        0.02       -0.99      1.24 o 
  -3   5  11        0.00        1.99      1.37 o 
  -2   5  11        3.46        2.61      0.37 o 
  -1   5  11        8.39        7.82      0.37 o 
   0   5  11      107.34       98.13     10.43 o 
   1   5  11        2.29        0.00      1.12 o 
   2   5  11       22.96       22.85      0.87 o 
   3   5  11       17.39       16.27      0.62 o 
   4   5  11        7.43        8.19      0.37 o 
   5   5  11        8.71        8.82      0.50 o 
  -2   6  11        4.45        5.34      0.37 o 
  -1   6  11        0.07        0.37      1.24 o 
   0   6  11       20.57       19.31      2.05 o 
   1   6  11       27.03       25.83      0.99 o 
   2   6  11       25.58       23.47      1.12 o 
   3   6  11       10.23       10.93      0.37 o 
   4   6  11        0.30        0.99      1.12 o 
   5   6  11        0.01       -0.62      1.37 o 
  -2   7  11        2.16        2.61      1.37 o 
  -1   7  11        1.34        2.23      1.24 o 
   0   7  11       17.51       17.27      2.11 o 
   1   7  11       87.94       74.00      2.48 o 
   2   7  11        0.12       -0.50      1.12 o 
   3   7  11        9.77        8.82      0.37 o 
   4   7  11        5.87        5.34      0.37 o 
  -1   8  11        0.33       -0.37      1.49 o 
   0   8  11        3.95        4.01      0.37 o 
   1   8  11       24.33       19.12      0.87 o 
   2   8  11        2.71        2.11      1.37 o 
   3   8  11        1.48        0.37      1.37 o 
   4   8  11        4.66        5.71      0.50 o 
   0   9  11        0.12       -0.25      1.24 o 
   1   9  11        7.06        7.08      0.50 o 
   2   9  11       49.06       45.19      2.11 o 
   3   9  11        3.38        1.74      1.49 o 
   1  -2  12        2.92        2.86      0.50 o 
   0  -1  12        0.47        0.37      0.99 o 
   1  -1  12        3.45        1.49      1.49 o 
   2  -1  12       17.05       16.27      0.87 o 
   3  -1  12       26.64       35.76      1.37 o 
  -1   0  12        0.37       -1.24      1.49 o 
   0   0  12        5.67        6.05      0.43 o 
   1   0  12        3.13        0.25      1.37 o 
   2   0  12        5.61        7.95      0.37 o 
   3   0  12        6.08        5.84      0.37 o 
   4   0  12       13.68       14.15      0.62 o 
  -2   1  12        8.30        7.70      0.50 o 
  -1   1  12       15.22       15.77      0.62 o 
   0   1  12        7.22        7.91      0.99 o 
   1   1  12       13.38       12.42      0.50 o 
   2   1  12       11.67       11.17      0.37 o 
   3   1  12        4.45        4.47      0.37 o 
   4   1  12       10.09       11.30      0.50 o 
  -2   2  12        9.05        8.44      0.50 o 
  -1   2  12        2.02        2.48      1.37 o 
   0   2  12        0.05        0.81      0.79 o 
   1   2  12        0.67        1.37      1.24 o 
   2   2  12        0.26       -1.12      1.12 o 
   3   2  12        9.40        9.93      0.50 o 
   4   2  12        0.71       -0.25      1.12 o 
  -2   3  12       61.87       51.90      2.23 o 
  -1   3  12       16.67       15.77      0.62 o 
   0   3  12       79.55       76.20      7.76 o 
   1   3  12        0.70        1.24      0.37 o 
   2   3  12       30.35       30.54      1.37 o 
   3   3  12       18.01       17.13      0.87 o 
   4   3  12        0.19        0.37      1.12 o 
   5   3  12        1.29        1.37      1.12 o 
  -2   4  12       36.24       35.14      1.37 o 
  -1   4  12        6.88        6.33      0.37 o 
   0   4  12        0.31       -0.20      0.87 o 
   1   4  12       10.91       12.29      0.50 o 
   2   4  12        0.50       -0.87      1.12 o 
   3   4  12       12.90       13.91      0.74 o 
   4   4  12       12.73       13.53      0.50 o 
   5   4  12        3.25        1.74      1.49 o 
  -2   5  12       16.23       14.53      0.62 o 
  -1   5  12       80.00       77.72      2.73 o 
   0   5  12       19.03       19.44      1.80 o 
   1   5  12       89.53       90.02      2.73 o 
   2   5  12        0.05        0.50      1.12 o 
   3   5  12       13.94       14.28      0.74 o 
   4   5  12       10.67       10.18      0.50 o 
  -2   6  12       39.55       37.37      1.37 o 
  -1   6  12       23.10       24.09      1.12 o 
   0   6  12        1.94        1.92      0.36 o 
   1   6  12        9.78        8.32      0.37 o 
   2   6  12       37.60       38.37      1.61 o 
   3   6  12        0.20       -1.24      1.24 o 
   4   6  12       13.56       13.91      0.62 o 
  -1   7  12        9.45        9.56      0.50 o 
   0   7  12       33.61       31.84      3.35 o 
   1   7  12       11.75       10.93      0.50 o 
   2   7  12       22.24       23.34      0.99 o 
   3   7  12        0.35        0.50      1.24 o 
   4   7  12        1.43        1.37      0.37 o 
   0   8  12       16.03       15.76      1.68 o 
   1   8  12        1.67        0.99      1.37 o 
   2   8  12        7.93        7.45      0.50 o 
   3   8  12       24.21       23.34      0.99 o 
   1   9  12        4.33        0.25      1.61 o 
   1   0  13        4.28        2.48      1.61 o 
   2   0  13        9.68        8.07      0.50 o 
   0   1  13        0.50        0.99      1.12 o 
   1   1  13        9.87        9.93      0.50 o 
   2   1  13       40.83       54.63      1.86 o 
   3   1  13      106.40      115.47      3.48 o 
  -1   2  13        0.40        0.99      1.49 o 
   0   2  13        2.37        1.49      1.05 o 
   1   2  13       11.47        9.93      0.50 o 
   2   2  13        0.23       -1.49      1.49 o 
   3   2  13        4.13        2.36      1.37 o 
  -1   3  13       57.94       55.50      2.36 o 
   0   3  13        7.66        7.43      0.56 o 
   1   3  13        4.15        4.22      0.37 o 
   2   3  13       12.19       13.41      0.74 o 
   3   3  13       27.99       33.03      1.37 o 
   4   3  13      108.16      132.36      3.60 o 
  -1   4  13        3.07       -0.50      1.61 o 
   0   4  13        3.51        4.55      0.74 o 
   1   4  13        2.56        2.36      1.37 o 
   2   4  13       12.70       13.16      0.62 o 
   3   4  13        9.03       10.31      0.50 o 
   4   4  13        0.46       -0.87      1.37 o 
  -1   5  13       26.47       25.83      1.12 o 
   0   5  13       69.10       67.35      4.41 o 
   1   5  13       21.80       21.60      0.87 o 
   2   5  13        9.17        9.68      0.50 o 
   3   5  13        0.70        0.62      1.37 o 
   4   5  13       24.11       25.95      0.99 o 
   0   6  13        1.36        0.70      1.09 o 
   1   6  13       11.42       11.92      0.50 o 
   2   6  13       11.44       12.04      0.50 o 
   3   6  13        3.49        3.97      0.37 o 
   0   7  13       78.02       79.03      8.13 o 
   1   7  13       48.27       45.44      1.74 o 
   2   7  13       46.29       48.92      1.86 o 
   3   7  13        3.44        2.11      1.49 o 
                                                 
